# Supplementary material for: N,N′-Dineopentyl­naphthalene-1,8-diamine
Source: Acta Crystallogr Sect E Struct Rep Online. 2009 Dec 4;66(Pt 1):o42–3. doi: 10.1107/S1600536809050867 (PMC2980231; doi:10.1107/S1600536809050867)
Supplement: Supplementary file 1 [file e-66-00o42-sup1.cif]

##############################################################################
###                                                                        ###
###        Electronic paper (Acta Crystallographica Section E)             ###
###                                                                        ###
##############################################################################
#                                                                            #
# This CIF contains the data in a paper accepted for publication in Acta     #
# Crystallographica Section E. It conforms to the requirements of Notes      #
# for Authors for Section E, and has been peer reviewed under the auspices   #
# of the IUCr Commission on Journals.                                        #
#                                                                            #
# Full details of the Crystallographic Information File format               #
# are given in the paper "The Crystallographic Information File (CIF):       #
# a New Standard Archive File for Crystallography" by S. R. Hall, F. H.      #
# Allen and I. D. Brown [Acta Cryst. (1991), A47, 655-685].                  #
#                                                                            #
# The current version of the core CIF dictionary is obtainable from          #
# ftp://ftp.iucr.org/pub/cif_core.dic. The current version number is 2.4.    #
#                                                                            #
# Software is freely available for graphical display of the structure(s) in  #
# this CIF.  For information consult the CIF home page http://www.iucr.org/  #
# cif/home.html                                                              #
#                                                                            #
# This file may be used for bona fide research purposes within the           #
# scientific community so long as proper attribution is given to the journal # 
# article from which it was obtained.                                        #
#                                                                            #
##############################################################################
                                             
data_global
_audit_creation_method
;
manual editing of the CIF file
created by SHELXTL Ver. 6.10
and processed with modiCIfer-03272007.
;
_journal_date_recd_electronic     2009-11-16
_journal_date_accepted     2009-11-25
_journal_name_full     'Acta Crystallographica, Section E'
_journal_year     2010
_journal_volume     66
_journal_issue      1
_journal_page_first     o42
_journal_page_last     o43
_journal_paper_category     QO
_journal_coeditor_code     ZS2021
_publ_contact_author_name
;
Guzei, Ilia A.
;
_publ_contact_author_address
;
Department of Chemistry
University of Wisconsin-Madison
1101 University Ave
Madison, WI 53706
USA
;
_publ_contact_author_email     iguzei@chem.wisc.edu
_publ_contact_author_fax     '608-262-0381'
_publ_contact_author_phone     '608-263-4694'
_publ_section_title
;
<i>N</i>,<i>N</i>'-Dineopentylnaphthalene-1,8-diamine
;
loop_
    _publ_author_name
    _publ_author_address
    'Guzei, Ilia A.'
;
Department of Chemistry
University of Wisconsin-Madison
1101 University Ave
Madison, WI  53706
USA
;
    'Spencer, Lara C.'
;
Department of Chemistry
University of Wisconsin-Madison
1101 University Ave
Madison, WI 53706
USA
;
    'Hill, Nicholas J.'
;
Department of Chemistry
University of Wisconsin-Madison
1101 University Ave
Madison, WI 53706
USA
;
data_I
_chemical_name_systematic
;
<i>N</i>,<i>N</i>'-Dineopentylnaphthalene-1,8-diamine
;
_chemical_name_common     ?
_chemical_formula_moiety     'C20 H30 N2'
_chemical_formula_sum     'C20 H30 N2'
_chemical_formula_iupac     'C20 H30 N2'
_chemical_formula_weight     298.46
_chemical_melting_point     ?
_symmetry_cell_setting     orthorhombic
_symmetry_space_group_name_H-M     'P 21 21 21'
_symmetry_space_group_name_Hall     'P 2ac 2ab'
loop_
    _symmetry_equiv_pos_as_xyz
    'x, y, z'
    '-x+1/2, -y, z+1/2'
    '-x, y+1/2, -z+1/2'
    'x+1/2, -y+1/2, -z'
_cell_length_a     6.0425(14)
_cell_length_b     16.196(3)
_cell_length_c     18.861(4)
_cell_angle_alpha     90.00
_cell_angle_beta     90.00
_cell_angle_gamma     90.00
_cell_volume     1845.8(7)
_cell_formula_units_Z     4
_cell_measurement_reflns_used     1989
_cell_measurement_theta_min     2.4992
_cell_measurement_theta_max     20.5465
_cell_measurement_temperature     300(2)
_exptl_crystal_description     needle
_exptl_crystal_colour     yellow
_exptl_crystal_size_max     0.70
_exptl_crystal_size_mid     0.30
_exptl_crystal_size_min     0.20
_exptl_crystal_density_diffrn     1.074
_exptl_crystal_density_meas     ?
_exptl_crystal_density_method     'not measured'
_exptl_crystal_F_000     656
_exptl_absorpt_coefficient_mu     0.062
_exptl_absorpt_correction_type     'multi-scan'
_exptl_absorpt_process_details
;
(SADABS; Bruker, 2009)
;
_exptl_absorpt_correction_T_min     0.9576
_exptl_absorpt_correction_T_max     0.9876
_exptl_special_details
;
;
_diffrn_ambient_temperature     300(2)
_diffrn_radiation_type     Mo-K\a
_diffrn_radiation_wavelength     0.71073
_diffrn_radiation_source     'micro-focus sealed tube'
_diffrn_radiation_monochromator     'doubly curved silicon crystal'
_diffrn_measurement_device_type     'Bruker SMART X2S'
_diffrn_measurement_method     '\w scans'
_diffrn_detector_area_resol_mean     ?
_diffrn_reflns_number     12752
_diffrn_reflns_av_R_equivalents     0.0904
_diffrn_reflns_av_sigmaI/netI     0.0733
_diffrn_reflns_theta_min     2.50
_diffrn_reflns_theta_max     25.68
_diffrn_reflns_theta_full     25.00
_diffrn_measured_fraction_theta_max     0.996
_diffrn_measured_fraction_theta_full     0.998
_diffrn_reflns_limit_h_min     -7
_diffrn_reflns_limit_h_max     7
_diffrn_reflns_limit_k_min     -19
_diffrn_reflns_limit_k_max     15
_diffrn_reflns_limit_l_min     -22
_diffrn_reflns_limit_l_max     22
_refine_special_details
;
Refinement of <i>F</i>^2^ against ALL reflections. The weighted <i>R</i>-factor
<i>wR</i> and goodness of fit <i>S</i> are based on <i>F</i>^2^, conventional
<i>R</i>-factors <i>R</i> are based on <i>F</i>, with <i>F</i> set to zero for
negative <i>F</i>^2^. The threshold expression of <i>F</i>^2^ >
\s(<i>F</i>^2^) is used only for calculating <i>R</i>-factors(gt) <i>etc</i>.
and is not relevant to the choice of reflections for refinement.
<i>R</i>-factors based on <i>F</i>^2^ are statistically about twice as large
as those based on <i>F</i>, and <i>R</i>- factors based on ALL data will be
even larger.
;
_reflns_number_total     2042
_reflns_number_gt     1203
_reflns_threshold_expression     I>2\s(I)
_refine_ls_structure_factor_coef     Fsqd
_refine_ls_matrix_type     full
_refine_ls_R_factor_all     0.1119
_refine_ls_R_factor_gt     0.0532
_refine_ls_wR_factor_gt     0.1132
_refine_ls_wR_factor_ref     0.1395
_refine_ls_goodness_of_fit_ref     0.927
_refine_ls_restrained_S_all     0.930
_refine_ls_number_reflns     2042
_refine_ls_number_parameters     213
_refine_ls_number_restraints     6
_refine_ls_hydrogen_treatment     mixed
_refine_ls_weighting_scheme     calc
_refine_ls_weighting_details
                 'calc w=1/[\s^2^(Fo^2^)+(0.0790P)^2^] where P=(Fo^2^+2Fc^2^)/3'
_atom_sites_solution_hydrogens     geom
_atom_sites_solution_primary     direct
_atom_sites_solution_secondary     difmap
_refine_ls_shift/su_max     0.000
_refine_ls_shift/su_mean     0.000
_refine_diff_density_max     0.117
_refine_diff_density_min     -0.127
_refine_ls_extinction_method     none
_refine_ls_extinction_coef     ?
_refine_ls_abs_structure_details     ?
_refine_ls_abs_structure_Flack     .
loop_
    _atom_type_symbol
    _atom_type_description
    _atom_type_scat_dispersion_real
    _atom_type_scat_dispersion_imag
    _atom_type_scat_source
    'C' 'C' 0.0033 0.0016
                         'International Tables Vol C Tables 4.2.6.8 and 6.1.1.4'
    'H' 'H' 0.0000 0.0000
                         'International Tables Vol C Tables 4.2.6.8 and 6.1.1.4'
    'N' 'N' 0.0061 0.0033
                         'International Tables Vol C Tables 4.2.6.8 and 6.1.1.4'
_computing_data_collection     '<i>GIS</i> (Bruker, 2009)'
_computing_cell_refinement     '<i>SAINT</i> (Bruker, 2009)'
_computing_data_reduction     '<i>SAINT</i> (Bruker, 2009)'
_computing_structure_solution     '<i>SHELXTL</i> (Sheldrick, 2008)'
_computing_structure_refinement
;
<i>SHELXTL</i> (Sheldrick, 2008) and <i>OLEX2</i> (Dolomanov <i>et
al</i>.,
2009)
;
_computing_molecular_graphics     '<i>SHELXTL</i> (Sheldrick, 2008)'
_computing_publication_material
;
'<i>SHELXTL</i> (Sheldrick, 2008), <i>publCIF</i> (Westrip,
2009)
and <i>modiCIFer</i> (Guzei, 2007)
;
loop_
    _atom_site_type_symbol
    _atom_site_label
    _atom_site_fract_x
    _atom_site_fract_y
    _atom_site_fract_z
    _atom_site_U_iso_or_equiv
    _atom_site_adp_type
    _atom_site_calc_flag
    _atom_site_refinement_flags
    _atom_site_occupancy
    _atom_site_disorder_assembly
    _atom_site_disorder_group
    N N1 0.3691(7) 0.6434(2) 0.30061(17) 0.0693(11) Uani d D 1 . .
    H H1 0.309(10) 0.5953(17) 0.299(2) 0.16(3) Uiso d D 1 . .
    N N2 0.2799(6) 0.55146(19) 0.41609(17) 0.0513(8) Uani d D 1 . .
    H H2 0.396(2) 0.578(2) 0.404(2) 0.13(2) Uiso d D 1 . .
    C C1 0.7600(7) 0.5450(3) 0.2652(2) 0.0726(12) Uani d . 1 . .
    H H1C 0.8605 0.5866 0.2818 0.109 Uiso calc R 1 . .
    H H1A 0.8424 0.4997 0.2456 0.109 Uiso calc R 1 . .
    H H1B 0.6714 0.5256 0.3040 0.109 Uiso calc R 1 . .
    C C2 0.7503(10) 0.6090(3) 0.1446(2) 0.1015(18) Uani d . 1 . .
    H H2C 0.8566 0.6493 0.1599 0.152 Uiso calc R 1 . .
    H H2B 0.6562 0.6328 0.1091 0.152 Uiso calc R 1 . .
    H H2A 0.8262 0.5621 0.1252 0.152 Uiso calc R 1 . .
    C C3 0.4470(9) 0.5158(3) 0.1828(2) 0.0908(16) Uani d . 1 . .
    H H3A 0.5274 0.4699 0.1633 0.136 Uiso calc R 1 . .
    H H3C 0.3521 0.5387 0.1471 0.136 Uiso calc R 1 . .
    H H3B 0.3592 0.4972 0.2221 0.136 Uiso calc R 1 . .
    C C4 0.6097(7) 0.5816(2) 0.20806(19) 0.0543(10) Uani d . 1 . .
    C C5 0.4883(9) 0.6577(3) 0.2348(2) 0.0725(13) Uani d . 1 . .
    H H5B 0.5946 0.7018 0.2421 0.087 Uiso calc R 1 . .
    H H5A 0.3844 0.6758 0.1988 0.087 Uiso calc R 1 . .
    C C6 0.2063(6) 0.6975(2) 0.32437(18) 0.0467(10) Uani d . 1 . .
    C C7 0.1708(8) 0.7721(2) 0.2898(2) 0.0649(12) Uani d . 1 . .
    H H7 0.2658 0.7881 0.2535 0.078 Uiso calc R 1 . .
    C C8 -0.0050(9) 0.8235(3) 0.3087(2) 0.0762(14) Uani d . 1 . .
    H H8 -0.0252 0.8730 0.2846 0.091 Uiso calc R 1 . .
    C C9 -0.1462(8) 0.8027(2) 0.3611(2) 0.0677(12) Uani d . 1 . .
    H H9 -0.2647 0.8371 0.3719 0.081 Uiso calc R 1 . .
    C C10 -0.1146(6) 0.7286(2) 0.39979(19) 0.0484(10) Uani d . 1 . .
    C C11 -0.2626(7) 0.7085(3) 0.4547(2) 0.0574(11) Uani d . 1 . .
    H H11 -0.3817 0.7432 0.4643 0.069 Uiso calc R 1 . .
    C C12 -0.2334(7) 0.6394(2) 0.4938(2) 0.0594(11) Uani d . 1 . .
    H H12 -0.3333 0.6264 0.5296 0.071 Uiso calc R 1 . .
    C C13 -0.0538(6) 0.5874(2) 0.48056(19) 0.0507(10) Uani d . 1 . .
    H H13 -0.0362 0.5403 0.5083 0.061 Uiso calc R 1 . .
    C C14 0.0986(6) 0.60337(19) 0.42771(17) 0.0389(8) Uani d . 1 . .
    C C15 0.0688(6) 0.67558(19) 0.38365(17) 0.0394(8) Uani d . 1 . .
    C C16 0.3391(6) 0.4827(2) 0.46264(18) 0.0519(10) Uani d . 1 . .
    H H16B 0.2712 0.4920 0.5086 0.062 Uiso calc R 1 . .
    H H16A 0.4982 0.4833 0.4695 0.062 Uiso calc R 1 . .
    C C17 0.2717(6) 0.3962(2) 0.43668(18) 0.0463(9) Uani d . 1 . .
    C C18 0.3875(8) 0.3775(3) 0.3663(2) 0.0758(13) Uani d . 1 . .
    H H18B 0.3323 0.4139 0.3303 0.114 Uiso calc R 1 . .
    H H18A 0.3588 0.3213 0.3529 0.114 Uiso calc R 1 . .
    H H18C 0.5440 0.3855 0.3716 0.114 Uiso calc R 1 . .
    C C19 0.3484(8) 0.3340(2) 0.4927(2) 0.0747(14) Uani d . 1 . .
    H H19A 0.3080 0.2793 0.4781 0.112 Uiso calc R 1 . .
    H H19C 0.2791 0.3464 0.5372 0.112 Uiso calc R 1 . .
    H H19B 0.5062 0.3373 0.4978 0.112 Uiso calc R 1 . .
    C C20 0.0236(7) 0.3885(2) 0.4256(2) 0.0684(12) Uani d . 1 . .
    H H20C -0.0510 0.3955 0.4701 0.103 Uiso calc R 1 . .
    H H20A -0.0099 0.3350 0.4066 0.103 Uiso calc R 1 . .
    H H20B -0.0252 0.4303 0.3930 0.103 Uiso calc R 1 . .
loop_
    _atom_site_aniso_label
    _atom_site_aniso_U_11
    _atom_site_aniso_U_22
    _atom_site_aniso_U_33
    _atom_site_aniso_U_12
    _atom_site_aniso_U_13
    _atom_site_aniso_U_23
    N1 0.082(3) 0.059(2) 0.067(2) 0.013(2) 0.035(2) 0.0214(17)
    N2 0.049(2) 0.0449(19) 0.060(2) 0.0077(17) 0.0144(18) 0.0112(15)
    C1 0.057(3) 0.087(3) 0.074(3) -0.001(3) -0.001(3) -0.017(2)
    C2 0.102(4) 0.118(4) 0.084(3) 0.004(4) 0.043(4) 0.008(3)
    C3 0.093(4) 0.105(4) 0.074(3) -0.028(3) -0.018(3) -0.010(3)
    C4 0.053(2) 0.064(3) 0.046(2) -0.007(2) 0.009(2) -0.0063(18)
    C5 0.081(3) 0.074(3) 0.062(3) -0.001(3) 0.020(3) 0.011(2)
    C6 0.051(2) 0.041(2) 0.048(2) 0.0028(19) -0.0014(19) 0.0013(17)
    C7 0.076(3) 0.053(3) 0.066(3) -0.001(2) 0.006(2) 0.012(2)
    C8 0.098(4) 0.052(3) 0.079(3) 0.018(3) -0.006(3) 0.016(2)
    C9 0.073(3) 0.049(3) 0.081(3) 0.018(2) -0.014(3) -0.005(2)
    C10 0.048(2) 0.041(2) 0.056(2) 0.0026(19) -0.011(2) -0.0122(17)
    C11 0.042(2) 0.061(3) 0.070(3) 0.009(2) 0.004(2) -0.021(2)
    C12 0.055(3) 0.056(3) 0.067(3) -0.006(2) 0.020(2) -0.017(2)
    C13 0.062(3) 0.041(2) 0.049(2) -0.001(2) 0.009(2) 0.0002(17)
    C14 0.046(2) 0.0346(19) 0.0361(18) -0.0018(17) 0.0020(18) -0.0066(15)
    C15 0.043(2) 0.0343(18) 0.0413(19) -0.0026(17) -0.0055(18) -0.0056(15)
    C16 0.048(2) 0.047(2) 0.061(2) -0.0022(19) -0.001(2) 0.0096(18)
    C17 0.043(2) 0.043(2) 0.053(2) -0.0013(18) -0.0042(19) 0.0048(17)
    C18 0.079(3) 0.065(3) 0.083(3) 0.000(3) 0.013(3) -0.005(2)
    C19 0.071(3) 0.056(3) 0.097(3) 0.002(2) -0.019(3) 0.026(2)
    C20 0.054(3) 0.060(3) 0.091(3) -0.004(2) -0.011(2) 0.004(2)
_geom_special_details
;
All e.s.d.'s (except the e.s.d. in the dihedral angle between two l.s. planes)
are estimated using the full covariance matrix. The cell e.s.d.'s are taken
into account individually in the estimation of e.s.d.'s in distances, angles
and torsion angles; correlations between e.s.d.'s in cell parameters are only
used when they are defined by crystal symmetry. An approximate (isotropic)
treatment of cell e.s.d.'s is used for estimating e.s.d.'s involving l.s.
planes.
;
loop_
    _geom_bond_atom_site_label_1
    _geom_bond_atom_site_label_2
    _geom_bond_site_symmetry_2
    _geom_bond_distance
    _geom_bond_publ_flag
    N1 C6 . 1.391(5) yes
    N1 C5 . 1.453(5) yes
    N1 H1 . 0.86(3) ?
    N2 C14 . 1.398(4) yes
    N2 C16 . 1.463(4) yes
    N2 H2 . 0.86(3) ?
    C1 C4 . 1.528(5) ?
    C1 H1C . 0.9600 ?
    C1 H1A . 0.9600 ?
    C1 H1B . 0.9600 ?
    C2 C4 . 1.533(5) ?
    C2 H2C . 0.9600 ?
    C2 H2B . 0.9600 ?
    C2 H2A . 0.9600 ?
    C3 C4 . 1.526(6) ?
    C3 H3A . 0.9600 ?
    C3 H3C . 0.9600 ?
    C3 H3B . 0.9600 ?
    C4 C5 . 1.521(6) ?
    C5 H5B . 0.9700 ?
    C5 H5A . 0.9700 ?
    C6 C7 . 1.390(5) ?
    C6 C15 . 1.438(5) ?
    C7 C8 . 1.396(6) ?
    C7 H7 . 0.9300 ?
    C8 C9 . 1.349(6) ?
    C8 H8 . 0.9300 ?
    C9 C10 . 1.418(5) ?
    C9 H9 . 0.9300 ?
    C10 C11 . 1.407(5) ?
    C10 C15 . 1.434(5) ?
    C11 C12 . 1.352(5) ?
    C11 H11 . 0.9300 ?
    C12 C13 . 1.396(5) ?
    C12 H12 . 0.9300 ?
    C13 C14 . 1.382(5) ?
    C13 H13 . 0.9300 ?
    C14 C15 . 1.446(4) ?
    C16 C17 . 1.537(5) ?
    C16 H16B . 0.9700 ?
    C16 H16A . 0.9700 ?
    C17 C20 . 1.519(5) ?
    C17 C18 . 1.531(5) ?
    C17 C19 . 1.532(5) ?
    C18 H18B . 0.9600 ?
    C18 H18A . 0.9600 ?
    C18 H18C . 0.9600 ?
    C19 H19A . 0.9600 ?
    C19 H19C . 0.9600 ?
    C19 H19B . 0.9600 ?
    C20 H20C . 0.9600 ?
    C20 H20A . 0.9600 ?
    C20 H20B . 0.9600 ?
loop_
    _geom_angle_atom_site_label_1
    _geom_angle_atom_site_label_2
    _geom_angle_atom_site_label_3
    _geom_angle_site_symmetry_1
    _geom_angle_site_symmetry_3
    _geom_angle
    _geom_angle_publ_flag
    C6 N1 C5 . . 121.7(3) yes
    C6 N1 H1 . . 107(5) ?
    C5 N1 H1 . . 108(4) ?
    C14 N2 C16 . . 123.7(3) yes
    C14 N2 H2 . . 112(3) ?
    C16 N2 H2 . . 110.6(14) ?
    C4 C1 H1C . . 109.5 ?
    C4 C1 H1A . . 109.5 ?
    H1C C1 H1A . . 109.5 ?
    C4 C1 H1B . . 109.5 ?
    H1C C1 H1B . . 109.5 ?
    H1A C1 H1B . . 109.5 ?
    C4 C2 H2C . . 109.5 ?
    C4 C2 H2B . . 109.5 ?
    H2C C2 H2B . . 109.5 ?
    C4 C2 H2A . . 109.5 ?
    H2C C2 H2A . . 109.5 ?
    H2B C2 H2A . . 109.5 ?
    C4 C3 H3A . . 109.5 ?
    C4 C3 H3C . . 109.5 ?
    H3A C3 H3C . . 109.5 ?
    C4 C3 H3B . . 109.5 ?
    H3A C3 H3B . . 109.5 ?
    H3C C3 H3B . . 109.5 ?
    C5 C4 C3 . . 111.0(4) ?
    C5 C4 C1 . . 111.5(3) ?
    C3 C4 C1 . . 109.4(4) ?
    C5 C4 C2 . . 107.0(3) ?
    C3 C4 C2 . . 108.4(3) ?
    C1 C4 C2 . . 109.5(4) ?
    N1 C5 C4 . . 113.2(3) ?
    N1 C5 H5B . . 108.9 ?
    C4 C5 H5B . . 108.9 ?
    N1 C5 H5A . . 108.9 ?
    C4 C5 H5A . . 108.9 ?
    H5B C5 H5A . . 107.8 ?
    C7 C6 N1 . . 120.3(4) ?
    C7 C6 C15 . . 119.4(4) ?
    N1 C6 C15 . . 120.3(3) ?
    C6 C7 C8 . . 121.0(4) ?
    C6 C7 H7 . . 119.5 ?
    C8 C7 H7 . . 119.5 ?
    C9 C8 C7 . . 121.4(4) ?
    C9 C8 H8 . . 119.3 ?
    C7 C8 H8 . . 119.3 ?
    C8 C9 C10 . . 120.2(4) ?
    C8 C9 H9 . . 119.9 ?
    C10 C9 H9 . . 119.9 ?
    C11 C10 C9 . . 119.3(4) ?
    C11 C10 C15 . . 120.6(3) ?
    C9 C10 C15 . . 120.1(4) ?
    C12 C11 C10 . . 120.6(4) ?
    C12 C11 H11 . . 119.7 ?
    C10 C11 H11 . . 119.7 ?
    C11 C12 C13 . . 120.3(4) ?
    C11 C12 H12 . . 119.9 ?
    C13 C12 H12 . . 119.9 ?
    C14 C13 C12 . . 122.3(3) ?
    C14 C13 H13 . . 118.9 ?
    C12 C13 H13 . . 118.9 ?
    C13 C14 N2 . . 121.5(3) ?
    C13 C14 C15 . . 118.9(3) ?
    N2 C14 C15 . . 119.6(3) ?
    C10 C15 C6 . . 117.6(3) ?
    C10 C15 C14 . . 117.3(3) ?
    C6 C15 C14 . . 125.1(3) ?
    N2 C16 C17 . . 115.9(3) ?
    N2 C16 H16B . . 108.3 ?
    C17 C16 H16B . . 108.3 ?
    N2 C16 H16A . . 108.3 ?
    C17 C16 H16A . . 108.3 ?
    H16B C16 H16A . . 107.4 ?
    C20 C17 C18 . . 108.4(4) ?
    C20 C17 C19 . . 109.9(3) ?
    C18 C17 C19 . . 109.2(3) ?
    C20 C17 C16 . . 112.3(3) ?
    C18 C17 C16 . . 109.6(3) ?
    C19 C17 C16 . . 107.4(3) ?
    C17 C18 H18B . . 109.5 ?
    C17 C18 H18A . . 109.5 ?
    H18B C18 H18A . . 109.5 ?
    C17 C18 H18C . . 109.5 ?
    H18B C18 H18C . . 109.5 ?
    H18A C18 H18C . . 109.5 ?
    C17 C19 H19A . . 109.5 ?
    C17 C19 H19C . . 109.5 ?
    H19A C19 H19C . . 109.5 ?
    C17 C19 H19B . . 109.5 ?
    H19A C19 H19B . . 109.5 ?
    H19C C19 H19B . . 109.5 ?
    C17 C20 H20C . . 109.5 ?
    C17 C20 H20A . . 109.5 ?
    H20C C20 H20A . . 109.5 ?
    C17 C20 H20B . . 109.5 ?
    H20C C20 H20B . . 109.5 ?
    H20A C20 H20B . . 109.5 ?
loop_
    _geom_torsion_atom_site_label_1
    _geom_torsion_atom_site_label_2
    _geom_torsion_atom_site_label_3
    _geom_torsion_atom_site_label_4
    _geom_torsion_site_symmetry_1
    _geom_torsion_site_symmetry_2
    _geom_torsion_site_symmetry_3
    _geom_torsion_site_symmetry_4
    _geom_torsion
    _geom_torsion_publ_flag
    C6 N1 C5 C4 . . . . -163.9(4) ?
    C3 C4 C5 N1 . . . . 69.2(5) ?
    C1 C4 C5 N1 . . . . -53.1(5) ?
    C2 C4 C5 N1 . . . . -172.7(4) ?
    C5 N1 C6 C7 . . . . -7.5(6) ?
    C5 N1 C6 C15 . . . . 170.6(4) ?
    N1 C6 C7 C8 . . . . 173.9(4) ?
    C15 C6 C7 C8 . . . . -4.2(6) ?
    C6 C7 C8 C9 . . . . 0.1(7) ?
    C7 C8 C9 C10 . . . . 1.8(7) ?
    C8 C9 C10 C11 . . . . 179.4(4) ?
    C8 C9 C10 C15 . . . . 0.4(6) ?
    C9 C10 C11 C12 . . . . -178.2(4) ?
    C15 C10 C11 C12 . . . . 0.7(5) ?
    C10 C11 C12 C13 . . . . 0.8(6) ?
    C11 C12 C13 C14 . . . . -0.5(6) ?
    C12 C13 C14 N2 . . . . 178.7(3) ?
    C12 C13 C14 C15 . . . . -1.2(5) ?
    C16 N2 C14 C13 . . . . -7.4(5) ?
    C16 N2 C14 C15 . . . . 172.6(3) ?
    C11 C10 C15 C6 . . . . 176.7(3) ?
    C9 C10 C15 C6 . . . . -4.4(5) ?
    C11 C10 C15 C14 . . . . -2.3(5) ?
    C9 C10 C15 C14 . . . . 176.6(3) ?
    C7 C6 C15 C10 . . . . 6.2(5) ?
    N1 C6 C15 C10 . . . . -171.9(3) ?
    C7 C6 C15 C14 . . . . -174.8(3) ?
    N1 C6 C15 C14 . . . . 7.0(5) ?
    C13 C14 C15 C10 . . . . 2.6(4) ?
    N2 C14 C15 C10 . . . . -177.4(3) ?
    C13 C14 C15 C6 . . . . -176.4(3) ?
    N2 C14 C15 C6 . . . . 3.7(5) ?
    C14 N2 C16 C17 . . . . 101.3(4) ?
    N2 C16 C17 C20 . . . . -59.1(4) ?
    N2 C16 C17 C18 . . . . 61.5(4) ?
    N2 C16 C17 C19 . . . . -180.0(3) ?
