# Supplementary material for: N,N′-Dineopentyl­naphthalene-1,8-diamine
Source: Acta Crystallogr Sect E Struct Rep Online. 2009 Dec 4;66(Pt 1):o42–3. doi: 10.1107/S1600536809050867 (PMC2980231; doi:10.1107/S1600536809050867)
Supplement: Supplementary file 2 [file e-66-00o42-Isup2.hkl]

# 
# h,k,l, Fc-squared, Fo-squared, sigma(Fo-squared) and status flag 
# 
data_I
_shelx_title ' SCAN_0M IN P2(1)2(1)2(1)' 
_shelx_refln_list_code          4 
_shelx_F_calc_maximum      125.74 
_exptl_crystal_F_000       656.00 
_reflns_d_resolution_high  0.8200 
 
loop_ 
 _symmetry_equiv_pos_as_xyz 
 'x, y, z' 
 '-x+1/2, -y, z+1/2' 
 '-x, y+1/2, -z+1/2' 
 'x+1/2, -y+1/2, -z' 
 
_cell_length_a     6.0425 
_cell_length_b    16.1957 
_cell_length_c    18.8607 
_cell_angle_alpha  90.000 
_cell_angle_beta   90.000 
_cell_angle_gamma  90.000 
 
_shelx_F_squared_multiplier     1.000 
 
loop_ 
 _refln_index_h 
 _refln_index_k 
 _refln_index_l 
 _refln_F_squared_calc 
 _refln_F_squared_meas 
 _refln_F_squared_sigma 
 _refln_observed_status 
   2   0   0     1602.22     1535.95     39.83 o 
   4   0   0       78.97       77.47     11.79 o 
   6   0   0       76.24       91.02     14.91 o 
   1   1   0     2153.29     1953.37     32.84 o 
   2   1   0      341.40      314.53      7.47 o 
   3   1   0      348.51      337.17     11.63 o 
   4   1   0       76.18       81.82      7.97 o 
   5   1   0       29.98       38.51      8.50 o 
   6   1   0        6.72       -6.37     10.27 o 
   7   1   0        8.53       22.38     12.45 o 
   1   2   0      252.09      237.20      7.01 o 
   2   2   0        4.58        2.28      3.75 o 
   3   2   0      424.49      401.42     12.53 o 
   4   2   0       69.67       77.07      7.85 o 
   5   2   0       39.94       43.35      8.56 o 
   6   2   0        2.45       16.00     10.46 o 
   7   2   0       43.66       52.54     19.31 o 
   1   3   0      314.32      290.01      7.66 o 
   2   3   0       65.14       66.49      5.45 o 
   3   3   0      808.03      850.22     24.53 o 
   4   3   0       36.47       46.46      8.64 o 
   5   3   0       10.29       14.03      9.24 o 
   6   3   0      194.40      188.86     16.29 o 
   7   3   0        0.69        5.44     18.75 o 
   0   4   0     5990.77     5488.43    139.84 o 
   1   4   0      282.96      285.85      7.39 o 
   2   4   0      572.00      661.03     14.50 o 
   3   4   0      134.26      172.78     15.67 o 
   4   4   0       22.54       25.04      8.16 o 
   5   4   0        8.04        5.39     14.89 o 
   6   4   0       24.25       20.64     13.00 o 
   7   4   0       10.95      -14.99     20.08 o 
   1   5   0      252.07      253.09      6.81 o 
   2   5   0       82.69       87.31      5.02 o 
   3   5   0       99.24       97.99      7.53 o 
   4   5   0       21.34       15.31      8.25 o 
   5   5   0        4.68       18.45      9.16 o 
   6   5   0        7.96        9.05     10.30 o 
   7   5   0       31.47       29.24     12.53 o 
   0   6   0      410.29      392.98     18.86 o 
   1   6   0        1.37        0.64      3.48 o 
   2   6   0      195.66      206.82      7.54 o 
   3   6   0      147.48      141.26      8.76 o 
   4   6   0        6.68       -5.38      8.20 o 
   5   6   0        0.05       -9.34      9.34 o 
   6   6   0       43.55       49.38     12.28 o 
   7   6   0       13.43       23.23     12.49 o 
   1   7   0      718.87      751.92     20.05 o 
   2   7   0       24.69       19.54      4.22 o 
   3   7   0      730.82      715.27     21.84 o 
   4   7   0        5.48       -7.69      7.69 o 
   5   7   0       10.11        8.96      9.55 o 
   6   7   0        6.42        8.00     12.19 o 
   0   8   0        0.24        6.63     16.42 o 
   1   8   0      187.76      171.65      8.20 o 
   2   8   0       14.78       14.87      4.14 o 
   3   8   0       94.88      101.95      6.42 o 
   4   8   0       34.46       48.50      9.57 o 
   5   8   0        9.20       17.53      9.51 o 
   6   8   0        2.59       -3.84     10.29 o 
   1   9   0      223.62      200.21      9.50 o 
   2   9   0       74.98       79.94      5.01 o 
   3   9   0        0.03       -2.12      5.91 o 
   4   9   0        0.02       -6.35      6.35 o 
   5   9   0        0.75       33.31     19.82 o 
   6   9   0        8.54       -1.88     11.14 o 
   0  10   0      386.54      407.73     38.42 o 
   1  10   0        8.69       16.62      6.57 o 
   2  10   0       10.87       21.98      9.12 o 
   3  10   0       12.62       11.13      5.83 o 
   4  10   0        0.21       -0.68      6.45 o 
   5  10   0        5.08        6.56      9.00 o 
   6  10   0        1.29        4.40     10.69 o 
   1  11   0      392.78      371.30     13.48 o 
   2  11   0       31.42       23.22      8.41 o 
   3  11   0        5.45        0.34      6.20 o 
   4  11   0       42.61       48.35      7.56 o 
   5  11   0        2.59        1.23     11.37 o 
   6  11   0        4.66       15.14     13.21 o 
   0  12   0        2.49        0.75     18.83 o 
   1  12   0       59.89       58.32      5.69 o 
   2  12   0      597.47      592.14     35.84 o 
   3  12   0      137.75      170.24     27.52 o 
   4  12   0       43.97       32.59      9.04 o 
   5  12   0        4.00        5.42     11.42 o 
   1  13   0      298.86      258.89     14.30 o 
   2  13   0      216.27      200.56     14.04 o 
   3  13   0       57.06       58.91     10.28 o 
   4  13   0       24.54       41.81      9.63 o 
   5  13   0        1.90        4.64     12.59 o 
   0  14   0       61.21       64.04     23.51 o 
   1  14   0       33.47       20.45     19.36 o 
   2  14   0       63.10       61.12     10.23 o 
   3  14   0       28.23       23.44     10.60 o 
   4  14   0        5.16        5.61      9.12 o 
   5  14   0        1.60       13.60     15.99 o 
   1  15   0        0.47       -2.02     14.87 o 
   2  15   0        5.75      -12.61     14.23 o 
   3  15   0        1.24       -0.77     10.10 o 
   4  15   0       35.33       35.70     11.31 o 
   0  16   0       34.01       70.06     27.27 o 
   1  16   0       18.24       34.02     16.86 o 
   2  16   0        0.13       25.27     20.04 o 
   3  16   0       19.64       16.14     15.83 o 
   4  16   0        0.68       20.37     18.69 o 
   1  17   0        4.74       41.22     18.68 o 
   2  17   0        4.77        6.82     17.00 o 
   3  17   0        2.78       12.66     32.55 o 
   0  18   0       17.21       22.60     27.27 o 
   1  18   0        1.37       11.65     18.13 o 
   2  18   0        1.76       18.76     21.77 o 
   3  18   0        3.65       20.49     37.22 o 
   1  19   0       29.97       33.91     20.40 o 
   1   0   1      137.93      124.27      4.23 o 
   2   0   1     2628.90     2550.56     51.35 o 
   3   0   1        8.24        6.96      5.17 o 
   4   0   1      312.51      303.57     13.14 o 
   5   0   1       20.20       16.69      8.32 o 
   6   0   1        5.56       -2.19      8.53 o 
   7   0   1        2.07        9.35     10.31 o 
   1   1   1      614.67      620.06      8.60 o 
   2   1   1      625.62      601.93      8.80 o 
   3   1   1     1197.67     1175.41     21.47 o 
   4   1   1       45.58       49.17      5.06 o 
   5   1   1       55.31       60.81      6.29 o 
   6   1   1       61.65       56.67      7.05 o 
   7   1   1       15.01       37.03     11.67 o 
   0   2   1     5932.18     5457.80    122.56 o 
   1   2   1     3920.57     3720.29     51.50 o 
   2   2   1      453.83      455.73      7.16 o 
   3   2   1      388.07      478.22     10.48 o 
   4   2   1       61.00       68.63      5.50 o 
   5   2   1       26.98       31.91      6.19 o 
   6   2   1       96.24       97.30      9.10 o 
   7   2   1        1.42        2.89      8.18 o 
   0   3   1     2797.36     2648.06     51.16 o 
   1   3   1     1456.71     1378.41     20.39 o 
   2   3   1      150.91      159.04      4.21 o 
   3   3   1      158.86      158.01      6.95 o 
   4   3   1        3.31       15.19      5.55 o 
   5   3   1       13.33        6.57      6.55 o 
   6   3   1       41.35       33.33      8.12 o 
   7   3   1        6.45       14.66     10.19 o 
   0   4   1     1104.47     1054.57     21.24 o 
   1   4   1      658.65      661.95     10.27 o 
   2   4   1      243.24      256.42      5.64 o 
   3   4   1      840.24      878.42     20.59 o 
   4   4   1       18.90       10.23      5.77 o 
   5   4   1        5.21        5.20      6.59 o 
   6   4   1       14.04       17.53      7.49 o 
   7   4   1       23.60       30.84     10.25 o 
   0   5   1      872.13      820.73     17.11 o 
   1   5   1     1150.15     1088.44     15.49 o 
   2   5   1       19.20       23.00      2.85 o 
   3   5   1       87.16      104.30      7.67 o 
   4   5   1       62.35       60.84      6.64 o 
   5   5   1        2.27        8.98      6.40 o 
   6   5   1       14.99       10.15      7.37 o 
   7   5   1       11.68       22.34      8.72 o 
   0   6   1      281.68      292.67      9.18 o 
   1   6   1      185.25      196.23      4.23 o 
   2   6   1      100.77      116.22      4.44 o 
   3   6   1       98.84      105.82      5.06 o 
   4   6   1      185.05      198.42      9.27 o 
   5   6   1       32.47       16.96      7.03 o 
   6   6   1       66.82       54.25      8.29 o 
   7   6   1       10.00       19.79     16.09 o 
   0   7   1      275.53      264.51      6.45 o 
   1   7   1      514.96      535.02      9.52 o 
   2   7   1      476.43      444.74      8.83 o 
   3   7   1       49.38       48.15      4.49 o 
   4   7   1      334.10      324.15     14.30 o 
   5   7   1       93.08      105.66      8.28 o 
   6   7   1       11.90        4.16      7.38 o 
   0   8   1      387.14      402.22     14.32 o 
   1   8   1      266.01      250.79      7.16 o 
   2   8   1        7.75       12.10      2.81 o 
   3   8   1        6.78        6.97      3.90 o 
   4   8   1       35.41       34.58      5.60 o 
   5   8   1       90.51       83.75      8.05 o 
   6   8   1        2.65        3.76      7.64 o 
   0   9   1      370.46      379.86     55.07 o 
   1   9   1      223.54      218.70      9.46 o 
   2   9   1      146.44      147.11      4.63 o 
   3   9   1       79.81       72.00      5.07 o 
   4   9   1       19.36       17.51      5.34 o 
   5   9   1        9.08       -0.67      6.28 o 
   6   9   1        6.25        6.19      7.87 o 
   0  10   1       54.13       55.91     13.97 o 
   1  10   1      515.50      543.17     12.56 o 
   2  10   1       23.57       28.33      3.61 o 
   3  10   1       19.42       13.39      3.51 o 
   4  10   1       14.18        3.94      4.58 o 
   5  10   1        5.99        4.87      6.12 o 
   6  10   1        1.87       -5.20      7.14 o 
   0  11   1       74.41       90.07     15.77 o 
   1  11   1      110.67      108.71      5.25 o 
   2  11   1      454.41      417.59     13.66 o 
   3  11   1       17.95       13.50      4.47 o 
   4  11   1       18.11       28.73      5.12 o 
   5  11   1        3.63        8.91      6.42 o 
   6  11   1        2.42       16.09      9.68 o 
   0  12   1       71.76       92.57     16.80 o 
   1  12   1        2.49        1.69      3.27 o 
   2  12   1       11.14       10.04      6.29 o 
   3  12   1       42.66       36.29      5.69 o 
   4  12   1        0.11        4.92      5.95 o 
   5  12   1        2.30        1.92      8.27 o 
   0  13   1      236.61      243.39     40.23 o 
   1  13   1       12.72       22.83      5.10 o 
   2  13   1      516.10      500.88     15.98 o 
   3  13   1       30.96       40.63      7.08 o 
   4  13   1       35.38       31.29      6.66 o 
   5  13   1        4.59        1.50      8.78 o 
   0  14   1        7.93       15.34     15.00 o 
   1  14   1      264.30      240.14     11.92 o 
   2  14   1      191.34      192.92     13.69 o 
   3  14   1       10.42       20.46      7.01 o 
   4  14   1       62.31       56.12      7.45 o 
   5  14   1        6.30        3.86      8.15 o 
   0  15   1        0.12       18.47     16.50 o 
   1  15   1       54.31       49.88     14.16 o 
   2  15   1       12.58       18.54     10.70 o 
   3  15   1        1.09        2.34     10.20 o 
   4  15   1       26.92       17.14      7.98 o 
   0  16   1       13.22       39.07     18.04 o 
   1  16   1       15.65       24.33     12.15 o 
   2  16   1        2.25       -1.71     10.71 o 
   3  16   1        5.42       14.54     11.01 o 
   4  16   1        2.85       -3.66     10.41 o 
   0  17   1        1.28       14.92     26.37 o 
   1  17   1        0.14       15.30     12.00 o 
   2  17   1        9.06       12.67     14.94 o 
   3  17   1       16.68       21.45     20.68 o 
   0  18   1       24.40       27.02     19.66 o 
   1  18   1       15.69       43.86     14.61 o 
   2  18   1        4.00       18.48     16.84 o 
   0  19   1       40.27       48.52     22.21 o 
   1  19   1        0.70        4.68     22.99 o 
   1   0   2     7425.31     6623.18    116.30 o 
   2   0   2      561.71      518.50     14.38 o 
   3   0   2        5.68        6.19      5.56 o 
   4   0   2       65.53       67.30      7.73 o 
   5   0   2       22.86       21.00      9.63 o 
   6   0   2       17.13       13.42      9.53 o 
   7   0   2        0.01        2.96     10.23 o 
   0   1   2     4805.99     4086.31    133.16 o 
   1   1   2     7103.86     6397.35     93.78 o 
   2   1   2      236.12      229.18      4.74 o 
   3   1   2      551.47      595.33     12.29 o 
   4   1   2        1.48       -2.89      4.53 o 
   5   1   2       58.23       50.98      6.20 o 
   6   1   2       17.49        7.24      6.36 o 
   7   1   2        6.90        2.52      8.37 o 
   0   2   2      322.73      323.46      9.28 o 
   1   2   2     7451.23     6892.97     91.44 o 
   2   2   2      682.63      671.24      9.63 o 
   3   2   2       80.70       90.19      5.12 o 
   4   2   2        3.38       -1.53      4.42 o 
   5   2   2       36.27       50.20      6.71 o 
   6   2   2       54.71       61.44      8.14 o 
   7   2   2       14.93       18.49      8.60 o 
   0   3   2     1595.73     1588.19     30.79 o 
   1   3   2     2463.58     2324.19     31.49 o 
   2   3   2      508.70      605.53      9.27 o 
   3   3   2      362.63      364.01      9.42 o 
   4   3   2      125.66      122.33      7.79 o 
   5   3   2       59.72       57.70      9.69 o 
   6   3   2       46.59       54.40      8.34 o 
   7   3   2        6.54       13.98      8.65 o 
   0   4   2      769.96      752.40     15.48 o 
   1   4   2     3264.72     3118.39     43.54 o 
   2   4   2      338.71      352.36      6.74 o 
   3   4   2      393.39      430.50      9.88 o 
   4   4   2       94.95      101.75      7.25 o 
   5   4   2       43.62       36.61      7.28 o 
   6   4   2       54.06       68.46      8.45 o 
   7   4   2       27.76       27.46      9.13 o 
   0   5   2      714.36      648.65     12.96 o 
   1   5   2       58.26       56.61      2.49 o 
   2   5   2     1455.20     1430.21     21.88 o 
   3   5   2       41.69       50.08      4.84 o 
   4   5   2        4.14        7.12      5.71 o 
   5   5   2       70.69       73.48      7.74 o 
   6   5   2       13.45       18.64      7.43 o 
   7   5   2       32.86       27.90      9.12 o 
   0   6   2      487.16      435.43      9.46 o 
   1   6   2      248.15      233.70      4.81 o 
   2   6   2      999.90     1013.22     16.86 o 
   3   6   2      142.77      137.35      6.33 o 
   4   6   2      102.62      101.91     11.04 o 
   5   6   2       21.63       16.14      7.72 o 
   6   6   2       13.59       16.88      7.63 o 
   0   7   2       92.50      107.34      5.04 o 
   1   7   2      247.43      241.02      4.97 o 
   2   7   2      302.74      288.69      6.68 o 
   3   7   2      144.40      153.59      6.09 o 
   4   7   2      154.73      156.64      7.49 o 
   5   7   2       15.66       12.42      6.66 o 
   6   7   2       11.47        0.31      7.52 o 
   0   8   2      269.39      303.91      7.65 o 
   1   8   2      146.33      143.44      5.07 o 
   2   8   2       40.19       44.20      3.24 o 
   3   8   2       15.95       23.57      4.43 o 
   4   8   2       88.03       88.87      6.45 o 
   5   8   2       47.68       51.03      7.10 o 
   6   8   2        4.08        5.91      7.21 o 
   0   9   2      144.29      129.52      6.17 o 
   1   9   2      143.71      136.28      7.34 o 
   2   9   2      305.45      308.09      6.93 o 
   3   9   2       49.89       52.02      4.06 o 
   4   9   2       18.71       20.62      5.45 o 
   5   9   2        2.65        6.21      6.48 o 
   6   9   2        1.55       -7.60      7.60 o 
   0  10   2      185.44      197.20     10.04 o 
   1  10   2       70.28       79.28      5.09 o 
   2  10   2       52.19       53.34      4.73 o 
   3  10   2      138.17      147.68      5.50 o 
   4  10   2       16.18       12.10      5.23 o 
   5  10   2        7.76       10.22      6.55 o 
   6  10   2        1.40       -0.70      7.77 o 
   0  11   2       58.78       53.44     14.01 o 
   1  11   2       73.54       78.06      4.63 o 
   2  11   2       26.42       28.99      5.93 o 
   3  11   2      182.14      189.72      7.32 o 
   4  11   2        2.68        5.32      4.80 o 
   5  11   2        8.46        7.38      6.46 o 
   6  11   2        0.11        1.75      9.01 o 
   0  12   2        0.38      -10.48     12.92 o 
   1  12   2        4.03        5.32      3.60 o 
   2  12   2      552.48      521.59     24.01 o 
   3  12   2       16.90       13.72      4.36 o 
   4  12   2       24.56       25.57      6.39 o 
   5  12   2        3.30        5.86      9.96 o 
   0  13   2       63.74       58.72     16.27 o 
   1  13   2      132.18      133.75      7.69 o 
   2  13   2       51.51       56.55      7.45 o 
   3  13   2        0.04       -3.07      5.97 o 
   4  13   2       56.18       61.19      7.16 o 
   5  13   2       28.52       40.52      8.72 o 
   0  14   2       24.54       12.86     15.55 o 
   1  14   2      325.79      323.06     11.57 o 
   2  14   2       60.61       58.04      7.13 o 
   3  14   2       32.78       19.03      6.64 o 
   4  14   2       28.81       26.56      8.17 o 
   5  14   2       26.65       25.50      9.91 o 
   0  15   2       43.37       38.74     18.91 o 
   1  15   2      188.03      215.10     21.08 o 
   2  15   2       13.44       19.61     10.19 o 
   3  15   2       17.29       14.99      6.92 o 
   4  15   2       26.20       29.37      8.28 o 
   0  16   2       23.09       20.33     17.63 o 
   1  16   2        5.66        4.03     10.81 o 
   2  16   2        0.32       20.51     11.64 o 
   3  16   2        0.41        1.54     11.77 o 
   4  16   2       29.30       33.73     12.52 o 
   0  17   2       24.56       13.23     18.77 o 
   1  17   2       52.82       60.88     13.49 o 
   2  17   2        6.42       11.94     15.17 o 
   3  17   2        3.33        0.52     14.59 o 
   0  18   2       12.09       16.33     19.13 o 
   1  18   2       10.21       -8.45     13.66 o 
   2  18   2        3.33       -0.20     16.21 o 
   0  19   2       14.36       58.44     22.62 o 
   1  19   2       19.71       36.26     18.15 o 
   1   0   3     4923.82     4469.37     78.93 o 
   2   0   3      121.76      113.66      6.42 o 
   3   0   3      658.85      641.21     19.55 o 
   4   0   3       44.35       45.20     10.26 o 
   5   0   3      328.45      309.88     15.14 o 
   6   0   3      141.16      131.00     11.47 o 
   7   0   3       14.30       27.49     10.95 o 
   0   1   3     1990.29     1916.61     30.97 o 
   1   1   3     3264.20     3076.29     38.73 o 
   2   1   3       18.95       23.08      2.46 o 
   3   1   3      118.15      120.04      5.17 o 
   4   1   3      219.46      228.32      8.14 o 
   5   1   3        9.93       10.68      5.55 o 
   6   1   3       46.84       56.50      6.96 o 
   7   1   3        0.35       -5.97      8.34 o 
   0   2   3     1356.23     1290.69     23.67 o 
   1   2   3     8036.14     7474.17     99.29 o 
   2   2   3      226.79      213.06      5.36 o 
   3   2   3      166.74      142.70      5.89 o 
   4   2   3       36.62       40.48      5.37 o 
   5   2   3       35.09       28.82      6.29 o 
   6   2   3       33.11       31.36      7.79 o 
   7   2   3        1.50        5.55      8.23 o 
   0   3   3     6359.10     5900.17    128.24 o 
   1   3   3     3464.52     3435.32     44.77 o 
   2   3   3      512.69      535.35      8.48 o 
   3   3   3        0.70        1.79      3.64 o 
   4   3   3       40.55       34.60      5.94 o 
   5   3   3       11.69       13.84      6.44 o 
   6   3   3        8.96       10.49      7.49 o 
   7   3   3       39.63       55.55     13.04 o 
   0   4   3      501.40      500.71     11.20 o 
   1   4   3     2588.32     2505.82     32.95 o 
   2   4   3      566.87      574.02     10.41 o 
   3   4   3       48.66       59.24      4.87 o 
   4   4   3       10.63        5.87      5.64 o 
   5   4   3        9.36       11.91      6.83 o 
   6   4   3       28.78       36.36      7.93 o 
   7   4   3        1.28        3.12      8.47 o 
   0   5   3      226.09      226.78      6.53 o 
   1   5   3     1680.45     1618.18     21.80 o 
   2   5   3      618.63      712.26     13.12 o 
   3   5   3      225.86      242.64      7.52 o 
   4   5   3       46.34       46.14      6.45 o 
   5   5   3       28.78       23.64      6.95 o 
   6   5   3       16.06       37.10      8.11 o 
   7   5   3       11.14        8.64      8.96 o 
   0   6   3     1508.55     1619.63     32.03 o 
   1   6   3       25.68       27.66      3.07 o 
   2   6   3      329.11      367.32      7.77 o 
   3   6   3       16.61       13.38      3.95 o 
   4   6   3       55.59       57.64      5.82 o 
   5   6   3       51.24       46.58      7.43 o 
   6   6   3        1.71        9.34      7.47 o 
   0   7   3     2789.52     2879.76     59.52 o 
   1   7   3      698.02      756.49     11.78 o 
   2   7   3      149.80      179.81      5.23 o 
   3   7   3      173.60      144.44      6.11 o 
   4   7   3       41.73       45.28      5.67 o 
   5   7   3      114.15      107.24      9.25 o 
   6   7   3        0.02       -3.77      7.16 o 
   0   8   3      515.58      529.05     12.77 o 
   1   8   3        5.13        6.26      2.94 o 
   2   8   3       18.75       22.47      3.02 o 
   3   8   3       22.58       25.25      4.65 o 
   4   8   3       64.54       46.35      5.93 o 
   5   8   3       92.43       84.80      7.77 o 
   6   8   3        0.04        0.11      7.41 o 
   0   9   3        6.11        5.83      2.78 o 
   1   9   3       32.45       35.32      2.95 o 
   2   9   3       22.32       24.75      3.09 o 
   3   9   3      347.04      321.96      9.58 o 
   4   9   3       48.88       38.96      6.07 o 
   5   9   3       28.96       30.03      6.98 o 
   6   9   3        2.75       10.59      7.88 o 
   0  10   3        9.87        7.31      4.66 o 
   1  10   3       70.83       74.10      4.36 o 
   2  10   3       43.80       47.29      3.26 o 
   3  10   3      259.25      239.51      8.40 o 
   4  10   3       16.79       13.48      5.89 o 
   5  10   3        6.37        9.64      6.76 o 
   6  10   3        6.46       20.86      7.93 o 
   0  11   3        0.27       -4.87      4.87 o 
   1  11   3      239.83      266.20      8.16 o 
   2  11   3       40.32       44.87      3.41 o 
   3  11   3      163.24      157.15      6.89 o 
   4  11   3       28.05       33.73      6.07 o 
   5  11   3        7.36        2.33      6.22 o 
   6  11   3        8.07       18.65     12.59 o 
   0  12   3      139.84      166.03     26.44 o 
   1  12   3      116.84      124.89      5.88 o 
   2  12   3      205.85      191.72      9.70 o 
   3  12   3        0.50        6.07      4.40 o 
   4  12   3       10.39       17.05      7.39 o 
   5  12   3        0.99        4.45      7.68 o 
   0  13   3       52.87       51.80     15.39 o 
   1  13   3       16.02       20.37      8.09 o 
   2  13   3       37.41       40.62      6.82 o 
   3  13   3       77.21       80.61      7.39 o 
   4  13   3       32.43       33.21      8.24 o 
   5  13   3       12.57       21.01      8.52 o 
   0  14   3        9.48       14.08     14.84 o 
   1  14   3       13.00       11.38      5.39 o 
   2  14   3       22.72       19.48      6.50 o 
   3  14   3       39.45       47.99      7.09 o 
   4  14   3       26.68       15.59      9.85 o 
   5  14   3        5.94       18.98      8.89 o 
   0  15   3       31.84       23.19     16.54 o 
   1  15   3       84.61       63.26     14.55 o 
   2  15   3       25.20       43.26     12.24 o 
   3  15   3       14.74       23.22      8.39 o 
   4  15   3       33.00       27.70      8.94 o 
   0  16   3      114.94      111.92     21.21 o 
   1  16   3      118.44      109.08     14.02 o 
   2  16   3       10.92       23.64     15.26 o 
   3  16   3        1.21       -6.85     11.75 o 
   4  16   3       52.16       34.32     13.20 o 
   0  17   3        1.67       43.31     19.22 o 
   1  17   3        6.41        9.80     11.85 o 
   2  17   3        0.07       39.17     16.76 o 
   3  17   3        1.72      -12.88     17.44 o 
   0  18   3        1.54       15.55     18.57 o 
   1  18   3       12.79       15.87     17.54 o 
   2  18   3        8.91       36.28     26.59 o 
   0  19   3       11.68       -3.77     32.24 o 
   1  19   3        2.49       22.92     17.57 o 
   0   0   4      964.25      848.09     26.94 o 
   1   0   4       95.30      103.75      3.91 o 
   2   0   4      178.52      185.76      6.29 o 
   3   0   4        9.35        2.13      5.67 o 
   4   0   4      152.09      149.81      9.45 o 
   5   0   4       46.75       55.58      8.77 o 
   6   0   4       17.20       17.26      9.02 o 
   7   0   4        7.16       27.47     15.60 o 
   0   1   4    15809.92    13825.03    246.38 o 
   1   1   4     1920.74     1766.42     22.13 o 
   2   1   4      398.66      372.76      7.98 o 
   3   1   4       50.34       55.07      4.64 o 
   4   1   4      165.12      169.19      7.63 o 
   5   1   4      288.90      287.83     10.17 o 
   6   1   4       42.99       44.46      7.20 o 
   7   1   4        9.01       21.86      8.84 o 
   0   2   4      579.94      536.06     10.42 o 
   1   2   4     6116.56     5745.50     71.98 o 
   2   2   4      283.42      301.13      6.77 o 
   3   2   4      225.94      247.65      8.36 o 
   4   2   4       93.36       89.06      7.06 o 
   5   2   4       62.74       78.53      6.88 o 
   6   2   4       37.70       33.37      7.88 o 
   7   2   4        0.98        9.48      8.65 o 
   0   3   4      168.75      172.39      6.36 o 
   1   3   4      294.04      294.83      6.17 o 
   2   3   4      844.85      850.02     14.33 o 
   3   3   4      255.48      289.82      7.80 o 
   4   3   4      119.10      120.37      7.62 o 
   5   3   4       12.94       16.86      6.59 o 
   6   3   4       12.18       13.59      8.50 o 
   7   3   4        5.88        6.21      8.98 o 
   0   4   4       48.35       51.12      3.67 o 
   1   4   4      800.84      780.70     12.21 o 
   2   4   4      135.03      136.83      4.61 o 
   3   4   4      154.11      155.32      5.98 o 
   4   4   4        2.17        7.74      5.07 o 
   5   4   4       34.09       32.80      7.17 o 
   6   4   4       14.54       17.46      7.57 o 
   7   4   4       20.48       35.67      9.21 o 
   0   5   4        0.35       -0.53      3.03 o 
   1   5   4       25.79       28.47      2.52 o 
   2   5   4      581.58      647.91     12.27 o 
   3   5   4      581.72      554.40     11.96 o 
   4   5   4       31.29       35.82      5.49 o 
   5   5   4       10.55       19.58      6.82 o 
   6   5   4       25.89       15.96      7.67 o 
   7   5   4        7.37        7.87     14.67 o 
   0   6   4      298.83      268.45      8.03 o 
   1   6   4       96.18      102.15      3.41 o 
   2   6   4      384.93      410.15      8.85 o 
   3   6   4      245.96      259.35      7.79 o 
   4   6   4        8.44        9.77      4.73 o 
   5   6   4       10.01        8.00      6.47 o 
   6   6   4       12.60       11.50      7.35 o 
   0   7   4      781.91      853.22     19.89 o 
   1   7   4      590.55      601.18      9.84 o 
   2   7   4      222.60      197.60      7.46 o 
   3   7   4       17.25       18.00      4.13 o 
   4   7   4      112.86      104.42      6.89 o 
   5   7   4       11.56       14.63      6.60 o 
   6   7   4       15.50       11.92      7.48 o 
   0   8   4       36.09       47.51      4.64 o 
   1   8   4        0.18        0.19      2.21 o 
   2   8   4       62.17       61.34      3.82 o 
   3   8   4      254.05      247.77     10.19 o 
   4   8   4        0.42        2.39      5.46 o 
   5   8   4       10.64        8.66      7.73 o 
   6   8   4        3.66        6.37      7.47 o 
   0   9   4      643.76      695.77     16.35 o 
   1   9   4       99.54      105.30      3.66 o 
   2   9   4       19.75       22.58      3.20 o 
   3   9   4      144.59      143.58      8.02 o 
   4   9   4       25.10       29.68      6.22 o 
   5   9   4       23.48       19.89      6.88 o 
   6   9   4        9.96        9.34      8.03 o 
   0  10   4      201.15      201.16      6.86 o 
   1  10   4       15.08       14.73      2.90 o 
   2  10   4       20.73       22.97      3.10 o 
   3  10   4      203.86      197.38      7.73 o 
   4  10   4       58.08       56.95      7.57 o 
   5  10   4       19.99       15.40      6.56 o 
   6  10   4        5.30        4.61      8.01 o 
   0  11   4      185.09      165.81      6.99 o 
   1  11   4       42.14       32.73      3.43 o 
   2  11   4      169.77      171.92      7.21 o 
   3  11   4      327.57      295.48      9.04 o 
   4  11   4        8.93        9.34      6.02 o 
   5  11   4        1.76       -2.96      9.92 o 
   0  12   4      172.48      171.56      6.47 o 
   1  12   4       35.47       42.10      4.68 o 
   2  12   4        9.98       19.54      5.00 o 
   3  12   4       25.75       25.83      4.84 o 
   4  12   4       19.44       20.62      7.70 o 
   5  12   4        1.76        4.99      7.81 o 
   0  13   4        1.06      -12.61     16.35 o 
   1  13   4       86.26       94.71      7.11 o 
   2  13   4        3.34        6.09      5.67 o 
   3  13   4       87.04       93.31      7.60 o 
   4  13   4       33.40       19.75      8.16 o 
   5  13   4        5.60        4.29      8.23 o 
   0  14   4      142.90      131.05     36.01 o 
   1  14   4      233.70      217.02      9.79 o 
   2  14   4       72.16       75.77     10.30 o 
   3  14   4        4.28        4.12      7.52 o 
   4  14   4       27.05       17.19      8.51 o 
   5  14   4        8.28       16.10      8.74 o 
   0  15   4      266.86      235.76     24.27 o 
   1  15   4       63.49       90.51     12.55 o 
   2  15   4       18.50        8.17      8.68 o 
   3  15   4        6.25        6.14      7.53 o 
   4  15   4        0.96       -2.34      8.49 o 
   0  16   4       76.35       85.45     19.31 o 
   1  16   4       42.76       42.25     12.01 o 
   2  16   4        4.57        1.43     11.83 o 
   3  16   4        3.11      -11.60     11.60 o 
   4  16   4        0.95       -6.55     12.34 o 
   0  17   4       40.14       41.82     19.07 o 
   1  17   4       10.40      -14.57     14.57 o 
   2  17   4        0.82       -2.24     11.96 o 
   3  17   4        6.06       -0.83     15.81 o 
   0  18   4       26.83       16.32     19.11 o 
   1  18   4       41.39       44.85     29.64 o 
   2  18   4        3.02       26.32     14.06 o 
   0  19   4       13.76        5.57     29.68 o 
   1  19   4        2.07        6.35     17.08 o 
   1   0   5        0.14       -2.29      2.74 o 
   2   0   5      264.81      272.38     10.27 o 
   3   0   5      366.00      372.88     15.51 o 
   4   0   5      235.78      240.01     11.99 o 
   5   0   5      121.96      135.86     10.54 o 
   6   0   5        5.79        0.51      8.77 o 
   7   0   5        2.86        0.49     14.54 o 
   0   1   5      582.71      577.99     15.73 o 
   1   1   5       31.98       30.76      2.22 o 
   2   1   5      241.35      248.68      7.36 o 
   3   1   5      116.40      124.46      7.05 o 
   4   1   5      427.95      421.82     11.19 o 
   5   1   5      110.15      101.10      6.93 o 
   6   1   5       25.86       38.26      7.18 o 
   7   1   5       17.79       17.81      9.97 o 
   0   2   5      622.16      532.66     10.03 o 
   1   2   5     1601.21     1548.68     21.04 o 
   2   2   5      440.36      445.47     10.28 o 
   3   2   5       96.29       92.52      4.98 o 
   4   2   5       71.35       80.20      6.13 o 
   5   2   5       59.72       66.96      7.35 o 
   6   2   5       16.48       13.55      7.52 o 
   7   2   5        5.22        6.05      9.47 o 
   0   3   5      237.61      219.72      7.41 o 
   1   3   5     2722.58     2730.87     39.31 o 
   2   3   5      137.21      155.22      5.66 o 
   3   3   5       10.02       11.29      4.27 o 
   4   3   5       26.29       27.95      6.00 o 
   5   3   5       18.72       28.85      7.00 o 
   6   3   5        1.26        7.63      7.47 o 
   7   3   5        4.34        9.52      8.70 o 
   0   4   5       29.96       32.65      5.56 o 
   1   4   5      514.25      535.89      8.78 o 
   2   4   5     1793.18     1864.63     30.85 o 
   3   4   5      102.48      109.60      5.15 o 
   4   4   5       49.08       46.66      5.42 o 
   5   4   5       25.88       20.67      7.28 o 
   6   4   5       12.54       28.72      7.85 o 
   7   4   5        1.54       12.17      8.39 o 
   0   5   5      983.27     1016.37     22.46 o 
   1   5   5      656.83      673.05     11.84 o 
   2   5   5      811.43      803.33     13.87 o 
   3   5   5       23.66       26.65      3.88 o 
   4   5   5        1.85       -4.62      4.62 o 
   5   5   5       11.62       11.60      7.19 o 
   6   5   5       28.35       28.24      9.95 o 
   0   6   5      167.08      155.62      7.40 o 
   1   6   5     1239.29     1271.46     19.58 o 
   2   6   5      478.25      502.78     11.20 o 
   3   6   5        1.74        4.18      3.78 o 
   4   6   5      325.54      302.49      9.34 o 
   5   6   5        1.00        2.60      6.40 o 
   6   6   5        9.77        9.08      7.25 o 
   0   7   5      709.87      739.78     17.30 o 
   1   7   5      420.81      425.77      7.98 o 
   2   7   5       52.54       64.33      3.83 o 
   3   7   5       77.98       82.98      5.05 o 
   4   7   5        9.34       13.87      5.62 o 
   5   7   5        3.12       11.03      6.59 o 
   6   7   5        5.52        2.86     12.39 o 
   0   8   5        1.19        6.26      3.45 o 
   1   8   5      805.01      833.23     13.14 o 
   2   8   5       96.80      110.24      4.30 o 
   3   8   5       19.34       16.88      4.37 o 
   4   8   5      309.34      306.76     11.27 o 
   5   8   5       18.62       14.11      6.67 o 
   6   8   5        7.53       13.46      7.76 o 
   0   9   5       41.53       43.41      4.11 o 
   1   9   5       13.65       15.16      3.12 o 
   2   9   5       56.39       54.96      3.58 o 
   3   9   5       68.80       73.45      5.81 o 
   4   9   5      109.91      120.61      7.82 o 
   5   9   5       22.11       21.61      6.35 o 
   6   9   5        2.82        9.05     10.20 o 
   0  10   5       99.14      109.94      5.91 o 
   1  10   5       55.96       56.18      3.73 o 
   2  10   5       13.88       18.58      3.11 o 
   3  10   5      254.43      244.00      9.72 o 
   4  10   5       57.41       53.51      8.42 o 
   5  10   5       13.53        2.56      6.38 o 
   6  10   5       12.61       12.87      8.23 o 
   0  11   5      107.15      108.84      8.73 o 
   1  11   5       47.22       45.89      2.81 o 
   2  11   5       49.53       51.63      3.73 o 
   3  11   5      136.75      135.82      6.51 o 
   4  11   5       14.56        9.86      6.53 o 
   5  11   5       26.99       25.10      8.59 o 
   0  12   5      189.79      178.23      7.57 o 
   1  12   5       21.43       18.20      4.29 o 
   2  12   5      218.13      221.58     10.79 o 
   3  12   5      243.33      235.44      8.23 o 
   4  12   5       77.70       95.12      9.41 o 
   5  12   5       18.09       16.03      8.50 o 
   0  13   5      114.71      112.97      6.79 o 
   1  13   5       20.05       20.49      5.70 o 
   2  13   5        4.21        3.75      5.56 o 
   3  13   5      150.89      157.47     12.94 o 
   4  13   5       49.50       49.14      9.02 o 
   5  13   5        4.03       12.12      8.39 o 
   0  14   5       44.31       33.55     15.76 o 
   1  14   5        4.93        6.50      5.76 o 
   2  14   5       56.69       58.48      6.92 o 
   3  14   5       16.68       24.19      7.81 o 
   4  14   5       26.12       35.17     12.08 o 
   0  15   5        0.40       18.16     15.52 o 
   1  15   5      124.42      121.62     13.36 o 
   2  15   5       14.05        7.21     13.59 o 
   3  15   5       24.71       24.55      8.46 o 
   4  15   5        0.65        2.06      8.66 o 
   0  16   5        6.10       14.14     15.96 o 
   1  16   5       26.57       32.75     15.45 o 
   2  16   5        4.53      -10.95     12.61 o 
   3  16   5        7.60       19.19     12.04 o 
   4  16   5        1.99      -12.66     26.67 o 
   0  17   5       32.94       36.82     19.09 o 
   1  17   5       79.41       70.53     17.57 o 
   2  17   5        3.62        0.75     12.53 o 
   3  17   5        5.96       -0.40     13.36 o 
   0  18   5       36.64      117.83     37.82 o 
   1  18   5        2.39       20.38     17.36 o 
   2  18   5        5.04       -1.81     13.76 o 
   0  19   5       38.77       40.98     34.96 o 
   1  19   5        0.25      -18.00     21.95 o 
   0   0   6      111.15      119.92      7.17 o 
   1   0   6      337.98      311.89      8.66 o 
   2   0   6       10.82       16.44      5.11 o 
   3   0   6       75.96       75.22      7.09 o 
   4   0   6       34.17       23.66      7.92 o 
   5   0   6      481.85      502.73     18.91 o 
   6   0   6       17.65       10.55      8.83 o 
   7   0   6        1.05       24.02     16.65 o 
   0   1   6      894.24      776.04     18.08 o 
   1   1   6      171.19      171.71      4.31 o 
   2   1   6     1219.81     1260.02     26.97 o 
   3   1   6       84.54       82.44      5.04 o 
   4   1   6       91.28       90.15      5.96 o 
   5   1   6      131.73      130.65      8.54 o 
   6   1   6        1.73       -4.69      6.43 o 
   7   1   6        0.90        1.07      9.58 o 
   0   2   6      284.97      271.37      6.57 o 
   1   2   6      511.02      514.71      7.74 o 
   2   2   6     1946.70     1944.49     39.35 o 
   3   2   6        6.10        2.50      4.03 o 
   4   2   6       95.92       85.59      5.92 o 
   5   2   6      161.47      157.49      8.53 o 
   6   2   6       13.44        0.58      7.43 o 
   7   2   6        0.40        8.44      9.50 o 
   0   3   6       44.63       44.52      3.51 o 
   1   3   6      343.91      358.63      8.22 o 
   2   3   6      812.72      835.59     22.24 o 
   3   3   6        7.89       -4.46      4.80 o 
   4   3   6       22.96       17.74      5.77 o 
   5   3   6      135.91      140.88      8.47 o 
   6   3   6        8.69       -0.01      8.55 o 
   7   3   6        4.81        3.35      9.35 o 
   0   4   6       45.82       49.16      3.73 o 
   1   4   6      102.29       98.49      4.10 o 
   2   4   6      678.51      628.38     13.68 o 
   3   4   6       64.70       63.54      5.11 o 
   4   4   6       14.04        9.67      5.71 o 
   5   4   6       24.65       19.92      6.85 o 
   6   4   6        6.49        7.40      8.31 o 
   0   5   6      151.60      153.70      7.46 o 
   1   5   6     2970.77     3093.74     45.25 o 
   2   5   6      321.17      305.92      8.61 o 
   3   5   6      210.29      200.18      7.75 o 
   4   5   6       79.67       82.66      6.84 o 
   5   5   6       44.01       48.00      7.25 o 
   6   5   6        8.62       10.28      7.52 o 
   0   6   6     1885.80     1984.37     39.01 o 
   1   6   6      148.05      176.75      5.41 o 
   2   6   6      249.85      246.57      7.69 o 
   3   6   6      104.18      109.72      5.24 o 
   4   6   6        7.17        9.26      5.50 o 
   5   6   6       33.64       48.17      7.98 o 
   6   6   6        3.22       17.14      7.58 o 
   0   7   6        1.19       -3.44      3.44 o 
   1   7   6       73.70       90.04      3.91 o 
   2   7   6       40.16       34.91      4.87 o 
   3   7   6       67.90       68.65      6.17 o 
   4   7   6      245.39      244.40     12.28 o 
   5   7   6       11.49       10.97      7.59 o 
   6   7   6       19.65       10.04      7.69 o 
   0   8   6        3.95        7.29      3.90 o 
   1   8   6       35.65       46.95      3.35 o 
   2   8   6      140.29      140.16      5.63 o 
   3   8   6       91.95       92.52      5.24 o 
   4   8   6       29.90       31.17      6.46 o 
   5   8   6       12.18        3.17      6.15 o 
   6   8   6        6.21        1.76      7.72 o 
   0   9   6      174.70      170.93      7.18 o 
   1   9   6       77.96       88.37      3.94 o 
   2   9   6       17.18       19.61      3.02 o 
   3   9   6        3.31       18.29      5.01 o 
   4   9   6      102.41      100.67      7.71 o 
   5   9   6       21.25       18.99      6.55 o 
   6   9   6        6.09        0.14      8.02 o 
   0  10   6       50.18       49.26      4.67 o 
   1  10   6       36.81       38.84      3.33 o 
   2  10   6       91.19       96.85      4.27 o 
   3  10   6       30.57       34.09      6.08 o 
   4  10   6       67.43       56.95      7.18 o 
   5  10   6        5.60        6.66      6.86 o 
   6  10   6        1.64        4.99      8.55 o 
   0  11   6       11.88       17.74      4.26 o 
   1  11   6        7.93        9.50      2.84 o 
   2  11   6       44.24       46.25      6.17 o 
   3  11   6      109.34       88.05      8.78 o 
   4  11   6       10.69       21.48      6.62 o 
   5  11   6        1.10        2.36      8.16 o 
   0  12   6       55.65       68.70      5.09 o 
   1  12   6       27.07       32.12      3.63 o 
   2  12   6       49.30       51.47      4.75 o 
   3  12   6       18.74       28.23      5.73 o 
   4  12   6       60.19       52.25     14.08 o 
   5  12   6        0.41       -4.55      8.41 o 
   0  13   6      100.48       94.91      6.57 o 
   1  13   6       93.71       84.27      6.74 o 
   2  13   6       50.65       49.10      7.65 o 
   3  13   6       40.16       46.64      8.20 o 
   4  13   6        6.24       -7.75      7.75 o 
   5  13   6        1.27        6.40      8.38 o 
   0  14   6       89.31       95.20     17.78 o 
   1  14   6        6.46        4.93      5.57 o 
   2  14   6       18.32       24.27      7.29 o 
   3  14   6       40.18       40.25      8.40 o 
   4  14   6        9.73       18.65     11.12 o 
   0  15   6       38.27       25.28     19.59 o 
   1  15   6       58.92       56.89     12.46 o 
   2  15   6        0.99      -10.65     10.65 o 
   3  15   6        3.30        9.41      9.25 o 
   4  15   6        1.92       -7.11      8.62 o 
   0  16   6       10.68       21.01     16.94 o 
   1  16   6       11.56       22.62     11.99 o 
   2  16   6        5.03       -8.65     12.40 o 
   3  16   6       10.32       -4.13     12.46 o 
   0  17   6      155.83      128.53     37.67 o 
   1  17   6        1.87       10.42     12.82 o 
   2  17   6        0.27        0.41     13.46 o 
   3  17   6        4.07       12.27     16.53 o 
   0  18   6      144.38      125.96     37.82 o 
   1  18   6        2.03       -1.69     16.42 o 
   2  18   6        4.96        3.89     13.85 o 
   0  19   6       36.29       40.38     35.86 o 
   1   0   7      402.17      476.92     11.97 o 
   2   0   7      315.66      322.79     11.60 o 
   3   0   7      182.73      169.79      8.93 o 
   4   0   7       34.98       33.07      6.71 o 
   5   0   7      110.24       74.18      9.79 o 
   6   0   7        0.00        7.41     13.67 o 
   7   0   7        0.23       -1.28     15.34 o 
   0   1   7      512.22      475.53     11.45 o 
   1   1   7      390.38      390.48      7.34 o 
   2   1   7      506.00      536.74     12.53 o 
   3   1   7       20.64       20.49      3.91 o 
   4   1   7      120.50      120.31      6.37 o 
   5   1   7      170.72      161.12      8.04 o 
   6   1   7        1.89       -1.03     10.42 o 
   7   1   7       14.65       18.62     13.96 o 
   0   2   7       15.33       12.99      3.25 o 
   1   2   7      302.78      305.60      6.50 o 
   2   2   7      258.33      260.22      8.17 o 
   3   2   7      336.85      340.01      8.92 o 
   4   2   7      182.86      169.37      7.41 o 
   5   2   7      108.83      106.37      7.42 o 
   6   2   7        4.81       11.20      7.22 o 
   0   3   7        1.57        8.83      4.13 o 
   1   3   7      330.56      327.64      7.35 o 
   2   3   7      142.19      153.08      6.46 o 
   3   3   7       16.09       12.68      5.11 o 
   4   3   7       75.05       69.77      6.52 o 
   5   3   7        6.70       -3.20      6.17 o 
   6   3   7        3.06       -1.75      6.95 o 
   0   4   7       24.83       31.41      4.61 o 
   1   4   7      939.92      952.61     17.54 o 
   2   4   7     2237.15     2144.07     40.03 o 
   3   4   7      202.82      200.16      9.75 o 
   4   4   7      150.70      146.03      7.54 o 
   5   4   7        1.33        2.32      6.48 o 
   6   4   7        1.58        0.18      7.50 o 
   0   5   7      161.11      146.59      6.27 o 
   1   5   7      201.85      229.83      6.12 o 
   2   5   7      328.36      301.70      9.90 o 
   3   5   7       41.69       37.54      4.64 o 
   4   5   7      255.58      251.17     12.11 o 
   5   5   7       37.77       44.20      7.93 o 
   6   5   7       18.47       38.47      8.17 o 
   0   6   7      255.07      306.42      9.66 o 
   1   6   7      478.55      463.22      9.72 o 
   2   6   7       31.75       32.22      5.05 o 
   3   6   7      124.05      126.66      6.36 o 
   4   6   7       85.54       93.89      7.54 o 
   5   6   7       44.51       43.49      7.75 o 
   6   6   7        0.48       -1.73      7.31 o 
   0   7   7        3.64        0.77      3.53 o 
   1   7   7       16.43        9.56      3.20 o 
   2   7   7      263.73      298.15      9.82 o 
   3   7   7       84.81       88.99      6.04 o 
   4   7   7      199.34      214.52      9.98 o 
   5   7   7       35.55       35.87      7.38 o 
   6   7   7        0.78        6.33      8.00 o 
   0   8   7      352.35      367.42     10.02 o 
   1   8   7      474.68      484.20      9.52 o 
   2   8   7       52.57       58.90      5.85 o 
   3   8   7      283.12      286.27     12.42 o 
   4   8   7       78.54       73.41      7.43 o 
   5   8   7       14.82       14.14      6.68 o 
   6   8   7        4.52       -4.34      8.01 o 
   0   9   7      323.64      300.22      8.94 o 
   1   9   7      106.65      104.63      5.38 o 
   2   9   7       21.37       21.13      6.23 o 
   3   9   7      137.60      150.84      8.15 o 
   4   9   7       82.13       96.32      7.74 o 
   5   9   7       43.08       44.15      7.25 o 
   6   9   7       10.45       10.79      8.17 o 
   0  10   7        7.95       11.90      4.09 o 
   1  10   7       65.08       65.58      3.64 o 
   2  10   7      144.18      155.57      7.50 o 
   3  10   7       10.28       14.53      5.80 o 
   4  10   7       30.19       21.70      6.79 o 
   5  10   7        7.81       22.15      7.24 o 
   0  11   7        1.73       -1.11      6.09 o 
   1  11   7       21.23       19.70      3.91 o 
   2  11   7       84.86       91.83      5.12 o 
   3  11   7      127.86      139.60      8.07 o 
   4  11   7       17.01       14.79      6.74 o 
   5  11   7        3.47       -3.66      8.08 o 
   0  12   7        0.00       -7.26      7.26 o 
   1  12   7       83.27       84.54      4.98 o 
   2  12   7        2.53        0.46      4.47 o 
   3  12   7       81.69       87.82     10.03 o 
   4  12   7        1.94       -8.21      8.21 o 
   5  12   7        7.11       26.20      9.31 o 
   0  13   7       43.04       46.05      6.77 o 
   1  13   7       59.76       52.51      5.38 o 
   2  13   7        2.37       -6.35      6.74 o 
   3  13   7       45.98       40.85      8.44 o 
   4  13   7        8.41        4.58      8.98 o 
   5  13   7        3.51        9.31      8.95 o 
   0  14   7       63.94       42.93     16.20 o 
   1  14   7        4.87       -2.09      8.69 o 
   2  14   7       28.18       29.94      7.91 o 
   3  14   7       23.82       15.36      8.11 o 
   4  14   7       13.52       -0.09      8.82 o 
   0  15   7       17.72       -7.96     38.95 o 
   1  15   7        3.67        4.21     15.05 o 
   2  15   7        5.73        8.60     11.74 o 
   3  15   7        8.78        5.44     14.31 o 
   4  15   7        2.82       16.37      9.62 o 
   0  16   7      256.55      276.34     42.94 o 
   1  16   7        9.30       19.16     12.21 o 
   2  16   7        2.12        9.47     12.30 o 
   3  16   7       10.07       11.78     12.70 o 
   0  17   7       58.10       37.22     30.89 o 
   1  17   7        0.69       24.96     15.38 o 
   2  17   7        9.92       17.46     13.48 o 
   0  18   7       48.73       56.20     34.96 o 
   1  18   7        3.13       -0.73     16.01 o 
   2  18   7        5.08      -24.26     34.66 o 
   0   0   8       86.37       95.32      6.99 o 
   1   0   8      185.90      179.25      9.17 o 
   2   0   8        0.06       -0.93      6.06 o 
   3   0   8       38.81       40.56      7.47 o 
   4   0   8        4.53       10.99      6.10 o 
   5   0   8       48.11       41.40      7.79 o 
   6   0   8        0.38       -3.69     11.95 o 
   0   1   8       41.13       35.96      4.45 o 
   1   1   8     1299.71     1346.86     21.34 o 
   2   1   8      198.82      193.46      7.63 o 
   3   1   8       77.36       89.47      5.14 o 
   4   1   8      154.52      146.07      6.66 o 
   5   1   8       89.43       91.60      6.47 o 
   6   1   8       16.71       14.44      8.86 o 
   0   2   8      221.98      209.71      7.70 o 
   1   2   8     1193.77     1181.02     17.40 o 
   2   2   8      619.59      625.83     14.20 o 
   3   2   8       75.95       79.94      5.51 o 
   4   2   8      206.78      177.25      7.14 o 
   5   2   8        9.25        0.26      6.18 o 
   6   2   8        3.62       -7.89      7.89 o 
   0   3   8       64.42       83.57      4.74 o 
   1   3   8      259.00      243.28      5.89 o 
   2   3   8       73.21       68.26      5.04 o 
   3   3   8      101.25      102.98      6.04 o 
   4   3   8      240.37      237.18     10.04 o 
   5   3   8        8.41        4.99      6.47 o 
   6   3   8        9.37        3.29      7.28 o 
   0   4   8       76.39       70.27      4.95 o 
   1   4   8       90.01      101.27      5.80 o 
   2   4   8       45.78       37.59      5.26 o 
   3   4   8      168.80      179.90      8.24 o 
   4   4   8       23.75       27.67      5.83 o 
   5   4   8       18.73       14.67      6.82 o 
   6   4   8        3.67       -7.52      7.52 o 
   0   5   8      227.40      188.52      8.89 o 
   1   5   8      502.37      502.73     11.78 o 
   2   5   8      717.63      732.41     17.37 o 
   3   5   8      111.71      114.03      5.51 o 
   4   5   8       61.69       57.06      7.73 o 
   5   5   8       59.16       44.56      7.39 o 
   6   5   8       16.44       34.84      8.32 o 
   0   6   8      284.38      300.76     10.11 o 
   1   6   8      109.39      106.13      6.57 o 
   2   6   8      331.00      319.55     12.17 o 
   3   6   8       51.02       55.26      5.15 o 
   4   6   8       44.72       53.49      6.90 o 
   5   6   8        2.10       -4.32      6.68 o 
   6   6   8        7.82       12.00      7.90 o 
   0   7   8       14.78       17.00      5.07 o 
   1   7   8       29.91       30.57      5.25 o 
   2   7   8      152.35      173.44      9.61 o 
   3   7   8      248.20      254.49     11.29 o 
   4   7   8       43.54       34.71      6.68 o 
   5   7   8        1.79       -5.63      6.36 o 
   6   7   8        1.58        4.74      8.06 o 
   0   8   8       21.22       16.50      4.77 o 
   1   8   8      134.87      136.39      6.03 o 
   2   8   8      104.90      121.00      5.91 o 
   3   8   8       98.07      100.90      8.36 o 
   4   8   8        8.89        5.05      6.41 o 
   5   8   8        0.57       -0.73      7.57 o 
   6   8   8        1.55       -3.11      8.07 o 
   0   9   8       26.93       34.42      5.26 o 
   1   9   8       18.94       21.83      4.20 o 
   2   9   8      272.00      264.89      8.91 o 
   3   9   8       82.77       85.11      7.10 o 
   4   9   8       13.57       15.61      6.56 o 
   5   9   8        9.33       16.13      7.12 o 
   6   9   8        0.99       -0.22      9.44 o 
   0  10   8      320.54      305.00     11.54 o 
   1  10   8       33.98       34.98      3.42 o 
   2  10   8      122.79      116.17     13.15 o 
   3  10   8       78.06       76.68      7.57 o 
   4  10   8       51.22       51.02      7.37 o 
   5  10   8        4.91       10.57      7.01 o 
   0  11   8      191.18      171.18     11.38 o 
   1  11   8       61.16       57.55      4.05 o 
   2  11   8       80.69       68.88      8.26 o 
   3  11   8        4.86        8.47      6.02 o 
   4  11   8       48.00       62.16      7.69 o 
   5  11   8        0.69       -2.12      8.55 o 
   0  12   8       18.98       15.00      5.63 o 
   1  12   8        3.95        1.87      4.68 o 
   2  12   8       18.67       17.07      4.96 o 
   3  12   8      226.02      222.25     13.98 o 
   4  12   8        4.39       -0.80      9.17 o 
   5  12   8        0.67       -8.60      8.60 o 
   0  13   8      103.54      109.60      9.07 o 
   1  13   8       27.24       17.36      4.38 o 
   2  13   8        1.81       -6.91      6.91 o 
   3  13   8       24.21       31.31      8.20 o 
   4  13   8        3.87       12.44      8.97 o 
   0  14   8        4.55       -7.87     15.10 o 
   1  14   8       27.66       25.79      6.92 o 
   2  14   8        0.91        9.08      7.31 o 
   3  14   8       19.41       21.32      8.56 o 
   4  14   8       13.06       20.32     10.10 o 
   0  15   8       11.70      -15.97     15.97 o 
   1  15   8        0.03       -1.94     10.50 o 
   2  15   8        8.28       18.02     11.87 o 
   3  15   8        7.15        5.73     12.18 o 
   4  15   8        4.25       -3.83      9.20 o 
   0  16   8       11.80       11.73     25.99 o 
   1  16   8        8.96       14.33     12.57 o 
   2  16   8        7.61        7.89     14.94 o 
   3  16   8        0.01        4.34     15.92 o 
   0  17   8       47.05       33.73     35.56 o 
   1  17   8       21.82       27.64     16.20 o 
   2  17   8        0.31       -0.15     13.32 o 
   0  18   8        4.73      -13.24     16.24 o 
   1  18   8       24.31       35.53     16.89 o 
   1   0   9      148.41      146.93      9.28 o 
   2   0   9      425.65      391.06     18.88 o 
   3   0   9       38.03       33.81      6.10 o 
   4   0   9       10.06        4.66      6.72 o 
   5   0   9       10.31        4.14      7.70 o 
   6   0   9        0.87       -8.88     11.98 o 
   0   1   9       94.29      105.30     10.71 o 
   1   1   9     1530.14     1553.87     25.37 o 
   2   1   9      110.45      131.02      9.41 o 
   3   1   9       25.12       20.00      4.28 o 
   4   1   9       36.32       38.11      5.04 o 
   5   1   9        5.08       15.62      6.17 o 
   6   1   9        9.24        3.00      8.45 o 
   0   2   9       81.81       81.62      6.94 o 
   1   2   9      294.48      301.11      7.25 o 
   2   2   9       56.93       68.91      5.32 o 
   3   2   9        1.58        1.47      4.86 o 
   4   2   9      710.69      650.63     15.33 o 
   5   2   9       13.92       14.43      6.30 o 
   6   2   9        0.38       -7.58      7.58 o 
   0   3   9      173.78      166.51      6.61 o 
   1   3   9      302.32      289.58      6.80 o 
   2   3   9      412.35      434.71     11.31 o 
   3   3   9      184.28      175.08      7.69 o 
   4   3   9      387.23      347.20     11.33 o 
   5   3   9       13.10       13.23      6.17 o 
   6   3   9       11.98        9.83      8.57 o 
   0   4   9       66.04       62.50      5.06 o 
   1   4   9      139.49      151.44      6.44 o 
   2   4   9      140.20      149.74      9.20 o 
   3   4   9      161.99      169.57      6.70 o 
   4   4   9       44.60       50.39      5.92 o 
   5   4   9       32.55       32.26      6.63 o 
   6   4   9        5.43       12.47      8.85 o 
   0   5   9      155.53      142.41      8.18 o 
   1   5   9       33.69       36.99      3.96 o 
   2   5   9      394.24      416.46     12.11 o 
   3   5   9      161.78      136.02      7.03 o 
   4   5   9      165.45      171.76      8.44 o 
   5   5   9       76.30       75.74      8.09 o 
   6   5   9       10.13       10.38      8.14 o 
   0   6   9      125.96      141.94     11.18 o 
   1   6   9       33.25       33.57      3.78 o 
   2   6   9      156.64      143.43      8.44 o 
   3   6   9       26.63       22.94      6.00 o 
   4   6   9      206.51      209.05      9.06 o 
   5   6   9       44.65       47.16      7.84 o 
   6   6   9        9.43        4.15      8.33 o 
   0   7   9       90.08       82.22      6.87 o 
   1   7   9      191.43      189.02      6.96 o 
   2   7   9       57.75       63.58      6.15 o 
   3   7   9       63.33       53.41      6.50 o 
   4   7   9       88.68       91.85      8.40 o 
   5   7   9       18.97       20.17      6.86 o 
   6   7   9       12.11        5.80      8.23 o 
   0   8   9       47.15       50.03      4.56 o 
   1   8   9       74.47       80.76      5.03 o 
   2   8   9       42.39       48.05      6.13 o 
   3   8   9      198.05      197.24      9.37 o 
   4   8   9       62.91       69.89      7.90 o 
   5   8   9       20.16       24.28      7.04 o 
   6   8   9        0.89        5.39      8.40 o 
   0   9   9      292.38      311.70     11.67 o 
   1   9   9      106.86      113.66      5.77 o 
   2   9   9      206.59      198.50      7.53 o 
   3   9   9       55.22       60.74      8.59 o 
   4   9   9       12.34        2.88      6.62 o 
   5   9   9        1.38       11.75      6.90 o 
   0  10   9      109.49      121.09      7.57 o 
   1  10   9       13.03        7.27      5.03 o 
   2  10   9       84.94       86.98      5.89 o 
   3  10   9       59.22       63.33      6.95 o 
   4  10   9       10.32        5.27      6.63 o 
   5  10   9        2.15       -3.22      7.94 o 
   0  11   9       21.59        7.02      5.92 o 
   1  11   9       54.03       55.87      4.68 o 
   2  11   9      139.94      146.41      7.72 o 
   3  11   9        5.33       -3.65      5.84 o 
   4  11   9        1.14       -4.17      7.19 o 
   5  11   9        7.55       -9.31      9.31 o 
   0  12   9        0.08        1.55      5.71 o 
   1  12   9       61.83       54.29      5.74 o 
   2  12   9        5.21       13.22      4.83 o 
   3  12   9        2.15       12.55      6.46 o 
   4  12   9       15.87       14.47     11.41 o 
   5  12   9       13.11       19.07     10.71 o 
   0  13   9       19.68        8.71      6.86 o 
   1  13   9       59.46       61.90      5.17 o 
   2  13   9        9.10        2.75      7.39 o 
   3  13   9       48.78       55.17      9.33 o 
   4  13   9       10.26       -4.55      9.52 o 
   0  14   9       17.29       21.82     13.98 o 
   1  14   9       52.37       54.98      6.93 o 
   2  14   9        9.79       14.37      7.77 o 
   3  14   9       16.61        5.37      9.69 o 
   4  14   9        6.70       -4.18      9.31 o 
   0  15   9        5.40       13.03     17.33 o 
   1  15   9        7.75        3.91      8.85 o 
   2  15   9        6.25       17.33     16.01 o 
   3  15   9        5.75       29.10     13.32 o 
   0  16   9       18.92        6.64     16.08 o 
   1  16   9        1.77      -10.03     14.33 o 
   2  16   9        3.72        4.66     12.66 o 
   3  16   9       11.46       17.37     15.38 o 
   0  17   9        0.02       -2.83     40.98 o 
   1  17   9        1.25       29.16     15.99 o 
   2  17   9        5.28       13.17     21.12 o 
   0  18   9        0.25       -8.89     17.03 o 
   0   0  10      597.93      554.10     24.23 o 
   1   0  10      494.31      515.79     17.69 o 
   2   0  10      264.96      273.26     12.44 o 
   3   0  10      229.28      222.27     15.40 o 
   4   0  10      110.42      101.13      8.64 o 
   5   0  10      139.69      159.45     14.84 o 
   6   0  10        0.37       -4.99     14.45 o 
   0   1  10       13.01       30.94      5.01 o 
   1   1  10      494.57      501.42     11.26 o 
   2   1  10      109.10      115.12      6.08 o 
   3   1  10       41.95       42.07      4.88 o 
   4   1  10        2.76       -2.24      4.46 o 
   5   1  10       21.92       20.32      6.32 o 
   6   1  10        0.00       -2.58      8.61 o 
   0   2  10       98.82      114.78      7.51 o 
   1   2  10       54.15       50.62      3.81 o 
   2   2  10        8.19       19.03      4.70 o 
   3   2  10       47.20       38.15      5.69 o 
   4   2  10       47.60       47.44      6.31 o 
   5   2  10       22.22       25.40      6.53 o 
   6   2  10        7.05       -1.09      8.59 o 
   0   3  10      267.06      232.90      9.58 o 
   1   3  10      103.18      102.99      4.36 o 
   2   3  10       16.75       14.22      4.51 o 
   3   3  10       35.58       29.96      5.58 o 
   4   3  10       28.60       22.23      5.53 o 
   5   3  10       26.01       34.72      6.68 o 
   6   3  10       23.54       31.84      9.45 o 
   0   4  10       20.29       20.53      4.94 o 
   1   4  10      180.45      184.96      7.25 o 
   2   4  10      160.30      166.85      8.31 o 
   3   4  10      147.59      138.26      7.14 o 
   4   4  10      132.61      132.70      7.80 o 
   5   4  10       11.52        4.61      6.89 o 
   6   4  10        6.05       18.56      9.03 o 
   0   5  10      263.14      276.95     10.47 o 
   1   5  10       68.78       72.45      5.72 o 
   2   5  10       27.51       24.89      5.47 o 
   3   5  10       84.84       78.94      5.82 o 
   4   5  10       10.51       11.01      5.78 o 
   5   5  10       85.76      102.85      8.81 o 
   6   5  10        8.17        9.39      9.42 o 
   0   6  10       32.33       26.47      4.90 o 
   1   6  10       63.83       63.56      5.13 o 
   2   6  10       33.07       44.22      5.81 o 
   3   6  10      121.83      120.85      7.99 o 
   4   6  10       51.87       60.04     10.52 o 
   5   6  10       38.24       15.52      7.29 o 
   6   6  10        4.36        5.50      9.80 o 
   0   7  10      284.01      307.84     10.86 o 
   1   7  10       15.90       22.12      4.03 o 
   2   7  10      171.59      166.36      9.41 o 
   3   7  10      334.43      304.11     12.87 o 
   4   7  10       17.63       22.76      7.11 o 
   5   7  10       50.82       45.69      7.61 o 
   6   7  10        2.09        3.36      8.62 o 
   0   8  10        2.33       -4.10      4.10 o 
   1   8  10      133.58      143.03      6.52 o 
   2   8  10      245.17      224.19      9.61 o 
   3   8  10       84.64       83.20      7.50 o 
   4   8  10        4.45        9.73      8.88 o 
   5   8  10        5.72       19.24      7.27 o 
   0   9  10       93.39      105.78      6.94 o 
   1   9  10      171.54      164.74      6.99 o 
   2   9  10      141.92      132.47      6.27 o 
   3   9  10       31.81       37.06      6.77 o 
   4   9  10        0.58       -3.12      6.61 o 
   5   9  10       15.01       14.89      7.42 o 
   0  10  10      300.29      318.63     12.19 o 
   1  10  10       18.90       24.75      4.21 o 
   2  10  10      155.80      148.92      7.38 o 
   3  10  10       22.28       12.52      6.38 o 
   4  10  10        0.16       -3.22      6.80 o 
   5  10  10        2.65       12.38      9.87 o 
   0  11  10       18.59       14.75      5.73 o 
   1  11  10       28.35       22.90      4.69 o 
   2  11  10       63.90       70.56      7.17 o 
   3  11  10        7.73        4.02      6.14 o 
   4  11  10        0.91       -1.45      7.20 o 
   5  11  10        1.96       -2.68     10.91 o 
   0  12  10       84.96       90.77     12.18 o 
   1  12  10       56.82       48.54      4.77 o 
   2  12  10        4.58        0.46      5.21 o 
   3  12  10       22.02       20.92      8.30 o 
   4  12  10        2.02        7.91      9.51 o 
   0  13  10       28.97       33.49      8.75 o 
   1  13  10       14.86        9.28      4.27 o 
   2  13  10        6.84       -7.42      7.42 o 
   3  13  10        0.40        1.23      7.98 o 
   4  13  10        5.53       14.12     10.26 o 
   0  14  10       20.57       32.02     14.50 o 
   1  14  10        5.05        6.59      6.39 o 
   2  14  10       22.15       12.83      8.02 o 
   3  14  10        7.96        4.66      8.58 o 
   4  14  10       11.32       12.14      9.98 o 
   0  15  10        0.00       -9.34     14.33 o 
   1  15  10        3.89      -13.43     13.43 o 
   2  15  10        4.19        6.09     12.00 o 
   3  15  10        0.59        1.76     12.16 o 
   0  16  10        0.83       -6.41     18.53 o 
   1  16  10        9.44        0.92     14.98 o 
   2  16  10        0.56       -6.03     15.70 o 
   0  17  10        0.69       21.87     20.72 o 
   1  17  10        2.52      -15.04     15.04 o 
   1   0  11        0.53        8.98      5.44 o 
   2   0  11       14.14        4.91      6.41 o 
   3   0  11      121.07      149.73     21.60 o 
   4   0  11        0.91        2.84      6.60 o 
   5   0  11       32.08       25.30     11.54 o 
   6   0  11        0.44       -7.64     12.34 o 
   0   1  11      317.32      329.40     11.18 o 
   1   1  11       81.69       86.98      5.79 o 
   2   1  11       63.94       65.57      5.59 o 
   3   1  11       12.77       12.93      4.25 o 
   4   1  11       32.55       39.93      6.51 o 
   5   1  11        1.33        2.66      8.12 o 
   6   1  11        7.24       10.04     16.55 o 
   0   2  11      171.10      176.77      8.09 o 
   1   2  11      191.92      186.66      6.22 o 
   2   2  11      122.10      118.89      6.35 o 
   3   2  11        3.65       -0.64      5.21 o 
   4   2  11        9.94        9.00      5.92 o 
   5   2  11       13.46       19.88      7.50 o 
   6   2  11       12.02        9.57     11.69 o 
   0   3  11      487.57      538.52     14.71 o 
   1   3  11       88.02       96.38      5.36 o 
   2   3  11      179.62      177.12      9.50 o 
   3   3  11      299.23      288.33     10.32 o 
   4   3  11       16.66       16.70      6.21 o 
   5   3  11        5.29        9.17      7.01 o 
   6   3  11        8.28       13.87      9.47 o 
   0   4  11       10.63       10.56      6.87 o 
   1   4  11      149.88      153.00      5.84 o 
   2   4  11       25.64       24.89      5.53 o 
   3   4  11       42.79       53.61      6.03 o 
   4   4  11        6.58       10.59      6.12 o 
   5   4  11       29.05       26.49      7.52 o 
   6   4  11       14.92        4.48      9.24 o 
   0   5  11       56.50       49.17      5.47 o 
   1   5  11       67.93       83.10      6.06 o 
   2   5  11       14.97       17.53      5.70 o 
   3   5  11      219.02      212.60      9.82 o 
   4   5  11      194.22      167.52      9.53 o 
   5   5  11        3.98        8.63      8.25 o 
   6   5  11        5.22        9.74      9.36 o 
   0   6  11      230.31      216.79      9.50 o 
   1   6  11      259.12      250.14      9.45 o 
   2   6  11       89.99      115.43      7.41 o 
   3   6  11      541.21      506.14     15.17 o 
   4   6  11       44.23       51.92      7.73 o 
   5   6  11       59.54       63.42      8.03 o 
   6   6  11        8.10        9.24      9.71 o 
   0   7  11       24.34       36.39      5.67 o 
   1   7  11       38.83       38.32      4.63 o 
   2   7  11       18.31       21.59      5.93 o 
   3   7  11      286.61      260.16     12.34 o 
   4   7  11       17.14       15.16      7.24 o 
   5   7  11        2.95       15.14      7.24 o 
   0   8  11       23.54       12.22      4.93 o 
   1   8  11      116.45      122.30      8.71 o 
   2   8  11       28.37       26.24      6.02 o 
   3   8  11       34.74       32.13      6.73 o 
   4   8  11       24.81       26.35      7.24 o 
   5   8  11        4.45       10.53      7.41 o 
   0   9  11       33.03       28.53      5.37 o 
   1   9  11      358.57      319.55     10.27 o 
   2   9  11      133.13      132.32      8.07 o 
   3   9  11       47.22       43.36      9.64 o 
   4   9  11       19.05       16.06      8.31 o 
   5   9  11        3.20       -7.85      7.85 o 
   0  10  11       36.61       30.84      5.94 o 
   1  10  11       33.22       40.84      7.05 o 
   2  10  11      127.05      129.54      7.97 o 
   3  10  11        2.57       -6.24      6.24 o 
   4  10  11       21.37       19.92      7.69 o 
   5  10  11        5.86       13.84      8.51 o 
   0  11  11        0.94       -1.68      5.44 o 
   1  11  11        5.57        4.52      4.11 o 
   2  11  11       36.80       39.57     10.70 o 
   3  11  11       11.81       23.54      6.76 o 
   4  11  11       14.41       16.75      8.73 o 
   5  11  11        5.74      -12.83     25.39 o 
   0  12  11        0.54        2.23      6.74 o 
   1  12  11       38.72       26.71      4.65 o 
   2  12  11       26.68       23.86      5.91 o 
   3  12  11       25.61       14.79      6.91 o 
   4  12  11       35.81       33.94     10.77 o 
   0  13  11        0.15        1.83      5.94 o 
   1  13  11       20.65       25.53      4.78 o 
   2  13  11        7.70        4.58      7.56 o 
   3  13  11       28.79       21.17      9.02 o 
   4  13  11        2.61       -3.04     11.57 o 
   0  14  11       19.68       12.23     13.36 o 
   1  14  11       18.73       18.10      8.41 o 
   2  14  11        5.33       11.97      8.21 o 
   3  14  11        1.66        3.26      9.02 o 
   0  15  11        0.26       -8.74     15.50 o 
   1  15  11        6.27       22.88     15.15 o 
   2  15  11       11.57       27.82     16.02 o 
   3  15  11        6.84       15.62     12.84 o 
   0  16  11       10.63       -0.09     28.40 o 
   1  16  11        0.52       -0.88     21.62 o 
   2  16  11       10.47        5.77     16.15 o 
   0  17  11        0.12      -28.03     28.03 o 
   1  17  11        7.57       19.56     19.86 o 
   0   0  12       18.12       14.35      9.85 o 
   1   0  12       24.10       21.29      6.50 o 
   2   0  12        6.91        8.57      6.71 o 
   3   0  12       14.08       14.18      9.30 o 
   4   0  12      179.93      178.58     15.00 o 
   5   0  12       13.42       15.23     16.58 o 
   6   0  12        0.10       -7.19     15.22 o 
   0   1  12        1.34       -6.04      6.04 o 
   1   1  12       25.45       31.42      3.92 o 
   2   1  12       31.87       38.71      4.77 o 
   3   1  12       11.59       12.80      4.66 o 
   4   1  12        9.55       18.50      6.17 o 
   5   1  12        8.10        6.61      8.08 o 
   6   1  12        5.05        5.26     10.06 o 
   0   2  12      110.80      120.38     11.25 o 
   1   2  12       52.13       49.58      4.15 o 
   2   2  12      134.35      121.63      7.70 o 
   3   2  12      213.67      205.22      9.09 o 
   4   2  12       51.27       47.32      6.53 o 
   5   2  12        5.87        1.83      8.68 o 
   6   2  12       11.88        7.11     10.48 o 
   0   3  12      396.68      408.60     14.24 o 
   1   3  12       13.02       11.04      3.68 o 
   2   3  12       13.67       16.79      4.90 o 
   3   3  12       71.38       70.56      6.48 o 
   4   3  12        2.76       -2.00      6.15 o 
   5   3  12        9.08        3.82      8.19 o 
   6   3  12       14.18       23.11     10.17 o 
   0   4  12       38.96       46.21      7.59 o 
   1   4  12      157.49      159.60      5.58 o 
   2   4  12       10.81        8.77      5.94 o 
   3   4  12      262.59      257.99     14.95 o 
   4   4  12       20.12       19.85      7.16 o 
   5   4  12       84.81       75.54     11.60 o 
   6   4  12        9.60       15.31      9.94 o 
   0   5  12      221.36      217.22     12.77 o 
   1   5  12       49.48       48.68      5.84 o 
   2   5  12      162.06      161.26      8.41 o 
   3   5  12      188.24      195.34     12.50 o 
   4   5  12       81.17       92.46      8.46 o 
   5   5  12       10.94        8.66      7.58 o 
   6   5  12        1.85       -5.80     19.30 o 
   0   6  12        2.03        9.42      5.18 o 
   1   6  12      240.05      234.82      9.59 o 
   2   6  12       52.51       42.36      6.42 o 
   3   6  12       89.07       86.62      7.89 o 
   4   6  12        0.82       17.19      7.21 o 
   5   6  12        1.00        7.55      7.10 o 
   0   7  12        4.43        4.48      4.96 o 
   1   7  12      398.19      377.09     14.82 o 
   2   7  12       10.86        7.56      6.89 o 
   3   7  12       23.00       21.83      6.71 o 
   4   7  12       17.55       18.32      7.28 o 
   5   7  12        0.33        7.61      7.54 o 
   0   8  12        5.67        7.41      4.94 o 
   1   8  12      267.62      250.55      8.77 o 
   2   8  12      165.90      176.95      8.93 o 
   3   8  12       22.70       15.64      6.54 o 
   4   8  12        7.45        7.93      7.17 o 
   5   8  12        5.33       -4.14      7.39 o 
   0   9  12       62.14       64.84      9.05 o 
   1   9  12       25.69       29.22      6.10 o 
   2   9  12        8.50        5.29      5.78 o 
   3   9  12       14.83       17.35      6.75 o 
   4   9  12       23.78       19.50      7.65 o 
   5   9  12       20.29       32.77      9.01 o 
   0  10  12       35.25       35.66      5.99 o 
   1  10  12       17.68       20.73      4.72 o 
   2  10  12       53.87       42.91      7.14 o 
   3  10  12       10.24       -3.44      6.59 o 
   4  10  12       16.16       23.13      8.07 o 
   5  10  12       24.23       26.25      9.01 o 
   0  11  12        1.19       -2.78      6.59 o 
   1  11  12        4.69        0.68      4.14 o 
   2  11  12        2.62        2.09      6.07 o 
   3  11  12        6.58       10.72      6.82 o 
   4  11  12        0.79        5.28      7.81 o 
   0  12  12       18.77       17.81      9.33 o 
   1  12  12       19.96       19.14      5.06 o 
   2  12  12        4.87        7.27      6.18 o 
   3  12  12       13.40        2.52     10.31 o 
   4  12  12        1.85        3.70     11.07 o 
   0  13  12       88.91       74.22     10.52 o 
   1  13  12       34.20       31.50      5.67 o 
   2  13  12       14.45        2.73      9.50 o 
   3  13  12       16.96       24.03     10.50 o 
   4  13  12        5.80       -7.53     22.15 o 
   0  14  12       10.95        5.82     13.91 o 
   1  14  12        6.06        9.25      8.55 o 
   2  14  12        7.59        4.62      9.38 o 
   3  14  12        0.53        3.54     16.73 o 
   0  15  12        6.55       22.15     29.53 o 
   1  15  12        5.37       28.60     17.04 o 
   2  15  12       12.82       63.62     17.56 o 
   0  16  12        0.56        2.26     30.74 o 
   1  16  12        8.12       -6.93     18.64 o 
   1   0  13       39.66       41.51     10.09 o 
   2   0  13        8.52        9.40      6.99 o 
   3   0  13       39.50       33.90     12.86 o 
   4   0  13       38.79       48.14     11.68 o 
   5   0  13        1.48      -10.68     10.68 o 
   6   0  13       34.90       32.87     21.17 o 
   0   1  13      391.58      371.91     17.05 o 
   1   1  13       72.65       77.76      5.02 o 
   2   1  13       86.90       82.99      7.04 o 
   3   1  13       83.00       75.39      5.80 o 
   4   1  13       37.25       43.47      8.13 o 
   5   1  13        7.56        5.39     12.10 o 
   6   1  13        0.21       24.47     11.39 o 
   0   2  13      159.58      196.92     15.92 o 
   1   2  13       19.75       25.81      4.11 o 
   2   2  13       28.39        8.09      4.42 o 
   3   2  13        9.63       10.95      6.30 o 
   4   2  13       60.32       49.35      7.20 o 
   5   2  13        7.31       17.96      9.46 o 
   6   2  13        2.04       12.39     11.68 o 
   0   3  13      229.20      222.18     10.82 o 
   1   3  13      109.39      108.33      5.33 o 
   2   3  13       30.34       32.08      5.52 o 
   3   3  13       47.62       58.03      6.56 o 
   4   3  13        6.83        3.73      9.43 o 
   5   3  13        8.35       17.31      8.83 o 
   0   4  13       32.21       29.00      9.29 o 
   1   4  13      113.86      112.69      5.64 o 
   2   4  13       16.85       24.38      4.36 o 
   3   4  13       56.15       52.84      7.28 o 
   4   4  13       72.75       83.44      8.52 o 
   5   4  13        3.96        2.54      8.50 o 
   0   5  13      576.13      537.70     19.33 o 
   1   5  13       47.06       40.86      4.79 o 
   2   5  13        7.74       -1.10      5.85 o 
   3   5  13       19.68       21.48      6.64 o 
   4   5  13        5.72       17.97      7.29 o 
   5   5  13       26.56       34.10      9.32 o 
   0   6  13      116.51      124.89     10.34 o 
   1   6  13      184.73      175.55      8.67 o 
   2   6  13       61.48       72.82     10.50 o 
   3   6  13       10.52        1.71      6.28 o 
   4   6  13       45.35       29.54      7.67 o 
   5   6  13        7.44        0.83      8.11 o 
   0   7  13        6.95        6.59      6.62 o 
   1   7  13       48.03       44.66      6.31 o 
   2   7  13      193.31      197.83      9.68 o 
   3   7  13       18.26       18.14      6.93 o 
   4   7  13       19.03       30.13      7.87 o 
   5   7  13        1.50       -0.39      7.65 o 
   0   8  13       36.05       38.79      7.26 o 
   1   8  13       57.57       56.65      6.45 o 
   2   8  13       98.68      107.68      7.96 o 
   3   8  13       14.45        9.35      6.66 o 
   4   8  13        8.09       16.43      7.79 o 
   5   8  13        8.93       11.65      8.56 o 
   0   9  13       35.04       56.62      7.86 o 
   1   9  13       89.28       91.98      6.53 o 
   2   9  13       43.80       47.71      6.85 o 
   3   9  13       37.79       38.76      7.44 o 
   4   9  13       43.18       45.72      8.42 o 
   5   9  13        7.65       22.30      9.14 o 
   0  10  13       49.26       44.19      7.62 o 
   1  10  13       17.76       14.83      5.53 o 
   2  10  13        6.81       13.69      6.45 o 
   3  10  13       34.48       36.15      7.59 o 
   4  10  13       29.62       33.44      8.56 o 
   0  11  13       42.04       39.56      7.79 o 
   1  11  13       80.87       79.51     10.02 o 
   2  11  13       83.49      100.60      8.35 o 
   3  11  13       14.32       14.13      8.05 o 
   4  11  13       47.44       42.10      8.67 o 
   0  12  13        0.10       14.82      8.39 o 
   1  12  13       11.66        9.56      5.55 o 
   2  12  13        0.25       -3.62      6.70 o 
   3  12  13       10.51       12.96      9.97 o 
   4  12  13       16.85       14.18     10.97 o 
   0  13  13       11.25        8.57      7.11 o 
   1  13  13        2.86       -0.44      5.53 o 
   2  13  13        9.89       -0.43     11.21 o 
   3  13  13        3.92        8.53      9.95 o 
   0  14  13        0.95        2.86     28.18 o 
   1  14  13       10.78       30.69     14.61 o 
   2  14  13       11.64        1.59      9.57 o 
   3  14  13        1.95       20.46     10.48 o 
   0  15  13        0.62       -9.19     27.27 o 
   1  15  13        9.00       -2.55     14.07 o 
   2  15  13       14.56       46.71     16.79 o 
   0  16  13        2.66        5.12     29.08 o 
   1  16  13        2.01       -7.41     14.67 o 
   0   0  14      118.87      101.18     13.34 o 
   1   0  14       60.63       70.57      8.06 o 
   2   0  14       81.71       66.12      8.50 o 
   3   0  14       90.01       73.25     11.45 o 
   4   0  14        9.37       -0.39     14.18 o 
   5   0  14        3.45        1.66     14.41 o 
   0   1  14       67.42       74.02      8.84 o 
   1   1  14        1.37        4.58      4.63 o 
   2   1  14       19.96       14.90      5.10 o 
   3   1  14        0.64        6.43      6.25 o 
   4   1  14       16.95       21.73      8.13 o 
   5   1  14        0.40       19.77      9.72 o 
   0   2  14       28.87       25.18      7.75 o 
   1   2  14        4.75       -0.14      3.98 o 
   2   2  14        0.72        8.71      5.46 o 
   3   2  14       17.32       18.62      6.44 o 
   4   2  14       12.61       24.00      8.77 o 
   5   2  14        1.17       -0.32      9.83 o 
   0   3  14       82.05       69.21      8.26 o 
   1   3  14       16.30       25.08      4.30 o 
   2   3  14       20.17       16.70      5.44 o 
   3   3  14       74.84       79.49      7.38 o 
   4   3  14       11.26        7.08      7.65 o 
   5   3  14       18.79       10.08     10.11 o 
   0   4  14      695.83      675.12     30.17 o 
   1   4  14       77.13       66.51      6.19 o 
   2   4  14       25.87       26.39      4.63 o 
   3   4  14        5.78       10.33      6.82 o 
   4   4  14        6.77       15.31      7.30 o 
   5   4  14       17.36       19.06     11.86 o 
   0   5  14        3.26        9.46      7.42 o 
   1   5  14       41.02       37.52      6.10 o 
   2   5  14       58.69       61.24      6.99 o 
   3   5  14       26.00       17.40      6.99 o 
   4   5  14        8.56        7.77      7.29 o 
   5   5  14        2.41       -2.48     15.41 o 
   0   6  14      338.55      316.86     17.52 o 
   1   6  14       64.74       66.42      6.87 o 
   2   6  14       35.32       33.31      7.86 o 
   3   6  14      130.65      133.66     10.63 o 
   4   6  14        4.17        1.34      7.36 o 
   5   6  14        0.81        8.71      8.80 o 
   0   7  14      187.37      182.71     12.46 o 
   1   7  14       18.42       19.78      6.05 o 
   2   7  14      177.20      185.29      9.59 o 
   3   7  14       11.23        9.18      6.94 o 
   4   7  14       15.67       12.02      7.81 o 
   5   7  14       10.55       20.42      8.96 o 
   0   8  14       90.46      101.87     10.44 o 
   1   8  14       46.88       40.35      6.23 o 
   2   8  14       21.74       22.23      7.40 o 
   3   8  14       19.34       24.15      7.21 o 
   4   8  14       37.01       39.65      8.53 o 
   5   8  14        4.61       13.88      9.20 o 
   0   9  14        4.21       23.68      9.61 o 
   1   9  14        7.14        3.37      6.21 o 
   2   9  14       84.51       90.52      7.97 o 
   3   9  14       52.85       64.97      8.31 o 
   4   9  14       28.08       18.59      8.31 o 
   0  10  14        2.28       -7.12      7.12 o 
   1  10  14        2.84       11.84      5.41 o 
   2  10  14       37.77       38.33      7.15 o 
   3  10  14        2.39        3.38      7.11 o 
   4  10  14        9.92        2.51      8.45 o 
   0  11  14        1.02        3.69      7.31 o 
   1  11  14       10.70       22.62      5.93 o 
   2  11  14       53.86       43.34      7.59 o 
   3  11  14        7.67        9.75      7.33 o 
   4  11  14       20.88       20.01      8.95 o 
   0  12  14       14.57       23.83      8.90 o 
   1  12  14       14.32        5.79      5.68 o 
   2  12  14       21.62        8.88      7.73 o 
   3  12  14        3.89        3.52      9.91 o 
   0  13  14        0.06       -4.42     20.37 o 
   1  13  14        9.90        6.03      8.74 o 
   2  13  14       10.30        7.67      9.79 o 
   3  13  14        1.45       -9.97      9.97 o 
   0  14  14        1.81      -25.61     25.61 o 
   1  14  14        0.32        2.07     14.42 o 
   2  14  14        0.43        3.53      9.76 o 
   0  15  14        0.18       31.94     32.24 o 
   1  15  14       30.31       50.35     26.68 o 
   1   0  15       14.06       12.51      6.99 o 
   2   0  15       13.99        3.44     10.86 o 
   3   0  15        9.18       10.23      9.83 o 
   4   0  15       28.74       15.11     14.80 o 
   5   0  15        0.54       11.63     15.79 o 
   0   1  15        1.55       -6.95      6.95 o 
   1   1  15        8.05        7.77      4.86 o 
   2   1  15       27.53       16.50      5.49 o 
   3   1  15       27.93       21.66      6.67 o 
   4   1  15        7.04        9.61     11.30 o 
   5   1  15        6.06        3.93     10.96 o 
   0   2  15       28.15       22.83      7.94 o 
   1   2  15       32.37       32.38      5.27 o 
   2   2  15       22.14       18.22      5.89 o 
   3   2  15       98.86       93.72      7.99 o 
   4   2  15       11.07        0.32      8.73 o 
   5   2  15        5.55       20.33     12.09 o 
   0   3  15        8.89       -0.09      7.73 o 
   1   3  15      139.17      149.04      7.82 o 
   2   3  15       54.93       65.85      6.58 o 
   3   3  15       38.41       30.51      8.51 o 
   4   3  15       19.33        4.36      8.33 o 
   5   3  15        3.07       10.58      9.78 o 
   0   4  15      498.83      550.88     23.75 o 
   1   4  15       17.67       18.43      5.25 o 
   2   4  15      138.45      147.11      9.31 o 
   3   4  15       11.20        2.74      7.23 o 
   4   4  15       26.15       23.40      7.68 o 
   5   4  15        0.20        2.44     10.70 o 
   0   5  15       88.77       98.07     12.96 o 
   1   5  15      158.31      164.61      9.50 o 
   2   5  15       23.43       30.71      6.62 o 
   3   5  15       16.09       24.41      7.91 o 
   4   5  15        1.37        8.53      7.55 o 
   5   5  15        5.60        4.05      9.82 o 
   0   6  15       98.30       98.52     10.89 o 
   1   6  15       68.07       72.46      7.00 o 
   2   6  15       35.56       34.69      6.91 o 
   3   6  15        8.07       15.46      7.14 o 
   4   6  15        3.15       -8.73     12.41 o 
   5   6  15        1.68        0.57      8.52 o 
   0   7  15       41.97       46.06      9.63 o 
   1   7  15        8.48        5.05      5.98 o 
   2   7  15       32.97       36.17      7.11 o 
   3   7  15       43.09       52.19     12.77 o 
   4   7  15        1.39        8.09      7.79 o 
   0   8  15        4.03       18.15      7.61 o 
   1   8  15       55.88       62.50      7.06 o 
   2   8  15       81.01       88.91      8.00 o 
   3   8  15       35.21       34.24      7.89 o 
   4   8  15       16.86       11.37      8.53 o 
   0   9  15       36.50       44.34      8.20 o 
   1   9  15       42.35       46.99      6.31 o 
   2   9  15       22.18       18.38      6.84 o 
   3   9  15       21.75       22.80      7.69 o 
   4   9  15       14.96       16.24      9.05 o 
   0  10  15        0.55       -5.29      7.38 o 
   1  10  15       20.39       21.10      5.86 o 
   2  10  15       12.37       15.49      6.91 o 
   3  10  15        1.20        2.60      7.32 o 
   4  10  15        8.68       21.51      8.68 o 
   0  11  15        2.36       11.88     12.66 o 
   1  11  15       25.35       42.66      7.75 o 
   2  11  15        3.41        9.39      7.18 o 
   3  11  15       20.38       22.82      8.12 o 
   0  12  15        2.56       13.89     13.45 o 
   1  12  15        4.45       -1.73      5.69 o 
   2  12  15        2.45       -0.04      9.83 o 
   3  12  15        0.99       29.81     15.91 o 
   0  13  15        0.04       11.45      8.63 o 
   1  13  15       16.96       20.27     14.62 o 
   2  13  15        6.27       -0.53      9.62 o 
   0  14  15        1.85      -27.72     27.72 o 
   1  14  15        7.31       -5.93     20.29 o 
   0   0  16       66.34       76.91     13.57 o 
   1   0  16      145.00      162.19     12.96 o 
   2   0  16       13.87        6.77      7.83 o 
   3   0  16        1.32        1.59     10.25 o 
   4   0  16       15.25       12.89     13.97 o 
   5   0  16        0.04       -6.83     15.36 o 
   0   1  16       18.15       18.12      8.21 o 
   1   1  16       18.29       17.20      5.29 o 
   2   1  16       64.95       61.67      6.23 o 
   3   1  16       46.04       48.44      7.53 o 
   4   1  16        2.85        6.17      8.98 o 
   5   1  16        5.80       -3.89     10.80 o 
   0   2  16       10.98       30.48      9.21 o 
   1   2  16       13.16       11.70      5.13 o 
   2   2  16       27.69       25.89      6.05 o 
   3   2  16       28.82       30.59      7.77 o 
   4   2  16        2.87        8.92      9.09 o 
   5   2  16        5.11       13.24     11.64 o 
   0   3  16        0.19        5.64      8.30 o 
   1   3  16      105.99       98.38      7.24 o 
   2   3  16        7.16        4.55      6.44 o 
   3   3  16        4.16       11.28      7.48 o 
   4   3  16        5.51        9.26      8.42 o 
   5   3  16       33.43       61.54     12.85 o 
   0   4  16      181.64      184.32     13.69 o 
   1   4  16        9.63       21.37      5.42 o 
   2   4  16       18.79       21.98      7.32 o 
   3   4  16       19.98       12.44      7.59 o 
   4   4  16        2.46       14.96      8.33 o 
   5   4  16       12.79        3.47     10.96 o 
   0   5  16      329.65      363.90     22.15 o 
   1   5  16       18.97       17.37      6.80 o 
   2   5  16        9.76        6.01      7.11 o 
   3   5  16       10.36        1.56      7.61 o 
   4   5  16        0.13        1.34      7.83 o 
   0   6  16       70.16       56.79     12.04 o 
   1   6  16       89.25       75.82      7.98 o 
   2   6  16       28.90       34.57      7.46 o 
   3   6  16        6.21       -6.56      6.90 o 
   4   6  16       11.10       11.70      8.30 o 
   0   7  16      176.08      174.24     17.95 o 
   1   7  16       79.23      100.65      8.63 o 
   2   7  16       22.27       16.64      6.94 o 
   3   7  16        3.16        5.82      9.39 o 
   4   7  16        0.07       -4.71      8.21 o 
   0   8  16        0.12        8.93      9.00 o 
   1   8  16       10.75       16.05      6.81 o 
   2   8  16        8.67       11.19      7.00 o 
   3   8  16       33.83       36.10      8.09 o 
   4   8  16        3.61        5.58      8.65 o 
   0   9  16        3.83       11.52      7.55 o 
   1   9  16       92.80      101.66      9.10 o 
   2   9  16       59.51       58.50      9.50 o 
   3   9  16        3.81       -4.67      7.55 o 
   4   9  16        3.01       -8.17      8.71 o 
   0  10  16        8.64       13.08      9.67 o 
   1  10  16       14.69       10.15      5.74 o 
   2  10  16        8.85        2.55      6.85 o 
   3  10  16        5.46        3.32      8.41 o 
   0  11  16        4.20       12.34     11.31 o 
   1  11  16       26.09       40.28      7.48 o 
   2  11  16        2.26       -6.43      7.31 o 
   3  11  16        4.42       21.83     10.10 o 
   0  12  16        3.48       13.79      8.52 o 
   1  12  16        5.69        8.81      6.52 o 
   2  12  16        4.77        9.67      6.78 o 
   0  13  16        2.28        3.61      8.58 o 
   1  13  16        1.91       32.27     21.91 o 
   2  13  16        2.94       -9.99      9.99 o 
   0  14  16       19.05       52.13     32.85 o 
   1   0  17        4.65        7.35      7.63 o 
   2   0  17      119.35      107.42     10.67 o 
   3   0  17       21.83       13.30     16.97 o 
   4   0  17       10.59       21.30     15.08 o 
   0   1  17        0.17       11.30      8.80 o 
   1   1  17       16.80       15.01      5.29 o 
   2   1  17        1.58       -5.40      5.40 o 
   3   1  17        5.55        2.33      7.37 o 
   4   1  17        2.50        0.52     10.01 o 
   0   2  17        0.09      -13.24     13.24 o 
   1   2  17       77.43       84.59      6.40 o 
   2   2  17        2.42       -6.61      6.61 o 
   3   2  17       39.81       49.05      8.36 o 
   4   2  17        2.84       25.50     10.60 o 
   0   3  17        0.34        0.30      6.94 o 
   1   3  17       22.33       24.74      5.76 o 
   2   3  17        0.07       -4.92      8.27 o 
   3   3  17        3.13        7.73      7.97 o 
   4   3  17       16.10       23.51      8.91 o 
   0   4  17      119.08      120.89     15.05 o 
   1   4  17      117.67      111.23      8.79 o 
   2   4  17        1.49       -0.15      6.94 o 
   3   4  17       17.51       25.19      7.94 o 
   4   4  17        8.70        0.03      8.91 o 
   0   5  17        0.23       -1.41      8.75 o 
   1   5  17      104.21      103.68      8.93 o 
   2   5  17        4.21       -4.98      7.08 o 
   3   5  17        2.69       -7.56      7.56 o 
   4   5  17        3.26       11.56      8.99 o 
   0   6  17       15.63        4.16      9.10 o 
   1   6  17       39.18       39.21      7.59 o 
   2   6  17        2.71        3.48     11.35 o 
   3   6  17        8.02       13.60      8.42 o 
   4   6  17        0.65       -3.21      8.36 o 
   0   7  17        6.76        9.21      9.27 o 
   1   7  17       22.41       25.82      6.99 o 
   2   7  17        7.22        7.65      7.03 o 
   3   7  17       12.28       14.52      7.66 o 
   4   7  17        3.87        5.99      8.41 o 
   0   8  17        6.87        7.37     14.99 o 
   1   8  17       14.80        6.14      7.45 o 
   2   8  17       46.16       49.91      7.97 o 
   3   8  17        1.34       13.26      8.08 o 
   0   9  17       16.33       23.06      9.73 o 
   1   9  17        4.33        6.06      5.91 o 
   2   9  17       42.01       42.75      8.00 o 
   3   9  17       12.31       10.72      8.17 o 
   0  10  17        0.85       -0.77     13.64 o 
   1  10  17       39.04       34.78      8.68 o 
   2  10  17       11.66        6.58      9.39 o 
   3  10  17        3.25       -9.59      9.59 o 
   0  11  17        1.39       15.84      9.09 o 
   1  11  17        2.02        6.11      6.43 o 
   2  11  17        5.43       -2.30      8.52 o 
   0  12  17        0.03       -4.88     11.53 o 
   1  12  17        9.39       18.05      7.57 o 
   2  12  17        8.40       10.74     11.68 o 
   0  13  17        5.67       16.39     11.00 o 
   1  13  17        3.37      -11.90     14.62 o 
   0   0  18       26.09       44.30     16.42 o 
   1   0  18        0.18       -1.13      8.31 o 
   2   0  18        7.87       -7.83      7.83 o 
   3   0  18        3.89        7.67     13.59 o 
   4   0  18        7.35       18.88     15.36 o 
   0   1  18       70.76       78.52     11.28 o 
   1   1  18       29.04       33.71      7.71 o 
   2   1  18       17.46       19.81      6.42 o 
   3   1  18        0.30        0.46      8.36 o 
   4   1  18        0.39       -3.72      9.84 o 
   0   2  18       41.10       55.24      8.42 o 
   1   2  18       76.16       86.97      6.66 o 
   2   2  18       75.01       68.02      8.47 o 
   3   2  18        8.02        4.60      7.91 o 
   4   2  18        0.55       22.23     10.56 o 
   0   3  18       50.93       37.87      7.84 o 
   1   3  18       25.68       30.22      7.33 o 
   2   3  18        2.12        0.86      6.84 o 
   3   3  18        3.10       -7.45      7.45 o 
   4   3  18        2.55        0.83     10.68 o 
   0   4  18        5.30       -0.47     14.59 o 
   1   4  18       46.93       41.73      7.68 o 
   2   4  18       17.48       11.45      7.57 o 
   3   4  18        2.20       13.91      8.37 o 
   4   4  18        7.57        7.34      9.03 o 
   0   5  18      149.23      158.62     29.61 o 
   1   5  18       46.09       46.09      9.99 o 
   2   5  18        6.62        7.16      7.56 o 
   3   5  18       19.53       19.55      8.62 o 
   4   5  18        6.93       12.00      9.42 o 
   0   6  18        1.00       12.67      9.49 o 
   1   6  18        5.65        2.62      7.32 o 
   2   6  18        0.81       15.97      7.97 o 
   3   6  18        2.65       -4.22      8.13 o 
   4   6  18        1.96      -15.59     15.59 o 
   0   7  18       54.86       63.53     21.47 o 
   1   7  18        4.64        8.83     14.01 o 
   2   7  18       25.67       32.08      8.74 o 
   3   7  18        2.06       -4.19      8.32 o 
   0   8  18        0.29       -6.27     16.95 o 
   1   8  18       18.58       21.06      7.03 o 
   2   8  18       29.94       25.04      7.67 o 
   3   8  18        6.24       -5.71      8.16 o 
   0   9  18        2.88        3.47     11.59 o 
   1   9  18        2.48       -6.15      6.15 o 
   2   9  18       10.86       11.91      7.91 o 
   3   9  18       25.60       26.42     10.21 o 
   0  10  18        3.81        5.26     12.19 o 
   1  10  18       48.09       49.09      8.74 o 
   2  10  18       11.28       12.30      9.05 o 
   0  11  18       45.35       44.42     10.28 o 
   1  11  18       31.19       24.32      7.44 o 
   2  11  18        8.32       10.25     13.74 o 
   0  12  18        2.04       -4.62      9.11 o 
   1   0  19       44.09       39.55      8.98 o 
   2   0  19        5.82        6.86     10.23 o 
   3   0  19        2.79        7.89     13.57 o 
   4   0  19        4.73       31.70     15.82 o 
   0   1  19        1.46       13.03      8.76 o 
   1   1  19       16.31       10.61      5.72 o 
   2   1  19       13.65        7.51      6.43 o 
   3   1  19       13.02       16.07      8.81 o 
   4   1  19        1.35       19.52     14.22 o 
   0   2  19        6.12       -2.44     11.97 o 
   1   2  19        9.95       13.78      6.43 o 
   2   2  19       23.72       31.79      8.38 o 
   3   2  19       17.47       12.38      9.05 o 
   4   2  19        3.36       -3.84     10.42 o 
   0   3  19       77.29       60.70      9.66 o 
   1   3  19       17.33       22.44      7.52 o 
   2   3  19        5.99        0.98      7.56 o 
   3   3  19       11.00       24.28      8.88 o 
   0   4  19       11.72       18.81     21.47 o 
   1   4  19       37.09       41.63      7.68 o 
   2   4  19        5.53       15.03      7.97 o 
   3   4  19        3.79        6.61      8.61 o 
   0   5  19       12.57       10.21     12.05 o 
   1   5  19        5.94       -0.89      7.54 o 
   2   5  19        6.91       13.94      7.85 o 
   3   5  19        1.35        1.67     11.82 o 
   0   6  19       10.63       24.50     12.43 o 
   1   6  19       10.56       15.24      7.70 o 
   2   6  19        2.99       -7.66      7.66 o 
   3   6  19       10.86       17.32      9.17 o 
   0   7  19        5.47       16.03     11.79 o 
   1   7  19        3.98       14.19      6.69 o 
   2   7  19       22.52       26.52      8.90 o 
   3   7  19        0.15       -2.01      8.98 o 
   0   8  19        3.47       -2.19      8.97 o 
   1   8  19       10.08        9.62      7.13 o 
   2   8  19        5.98       10.39      8.56 o 
   0   9  19       70.92       86.78     11.47 o 
   1   9  19       24.30       28.32      8.95 o 
   2   9  19        2.17        9.52      8.63 o 
   0  10  19       10.12       -1.60      9.35 o 
   1  10  19        9.71       11.58      9.82 o 
   0  11  19        1.05        4.29      9.39 o 
   0   0  20        6.61        2.03     10.28 o 
   1   0  20       15.18        9.61     10.79 o 
   2   0  20       13.52       11.30     10.69 o 
   3   0  20        6.24       21.16     14.53 o 
   0   1  20        1.24       -6.42      6.42 o 
   1   1  20       19.09        9.02      6.52 o 
   2   1  20       34.75       33.86      7.89 o 
   3   1  20        1.84       -4.10      9.03 o 
   0   2  20       18.30       15.90      7.79 o 
   1   2  20       34.89       34.62      6.94 o 
   2   2  20        0.34       -0.89      7.61 o 
   3   2  20        1.90       -2.67      8.92 o 
   0   3  20       76.00       85.08     12.73 o 
   1   3  20       21.11        9.15      7.37 o 
   2   3  20        2.80       -7.18      7.66 o 
   3   3  20        0.40        0.11      9.07 o 
   0   4  20        5.46        0.15      8.31 o 
   1   4  20        0.62       -1.46      7.28 o 
   2   4  20       15.77       21.72      8.27 o 
   3   4  20        2.04        1.63      8.55 o 
   0   5  20        2.94       -1.22      8.83 o 
   1   5  20        4.30        4.03      7.78 o 
   2   5  20       32.54       28.92      9.07 o 
   3   5  20        0.92       -6.70      8.70 o 
   0   6  20        0.42        7.99      9.13 o 
   1   6  20        7.21       -1.08      8.19 o 
   2   6  20        3.95        6.04      8.83 o 
   0   7  20       12.57       26.23     15.55 o 
   1   7  20       23.02       28.58      7.76 o 
   2   7  20        6.34       10.49      8.84 o 
   0   8  20        4.06        4.33      9.23 o 
   1   8  20       11.91       13.29      7.39 o 
   2   8  20       13.43       12.19     23.21 o 
   0   9  20        0.56        5.75      9.26 o 
   1   9  20       26.27       44.54      8.26 o 
   1   0  21        5.64       16.94     10.59 o 
   2   0  21       29.31       10.87     11.44 o 
   0   1  21        2.40       -2.46     13.84 o 
   1   1  21       27.88       14.31      6.92 o 
   2   1  21        6.46       17.92      9.14 o 
   0   2  21        1.68        0.20     11.25 o 
   1   2  21       11.15       17.60      7.17 o 
   2   2  21       31.19       20.48      9.98 o 
   0   3  21        4.41        8.06      9.40 o 
   1   3  21       17.39       24.07      8.21 o 
   2   3  21       18.60       22.28      9.32 o 
   0   4  21        0.68       14.00      9.74 o 
   1   4  21        5.28       -2.26      8.07 o 
   2   4  21        1.87        3.43      8.19 o 
   0   5  21        5.27        8.06      9.90 o 
   1   5  21       10.53        6.92     11.87 o 
   2   5  21        0.28       -1.70     11.12 o 
   0   6  21       19.10       13.92     10.01 o 
   1   6  21        3.17       -5.22      7.26 o 
   2   6  21        9.94      -23.20     29.23 o 
   0   7  21        1.22      -12.38     13.60 o 
   1   7  21        3.20       -4.80      7.35 o 
   0   8  21        0.25      -11.75     23.35 o 
   0   0  22        3.68      -12.66     12.66 o 
   1   0  22       38.57       56.26     15.11 o 
   2   0  22       21.76       10.53     12.09 o 
   0   1  22        3.56        7.82     10.37 o 
   1   1  22        0.34       15.44      7.73 o 
   2   1  22        7.03       10.20     13.39 o 
   0   2  22        0.85        2.84     13.03 o 
   1   2  22        5.81        6.39     11.25 o 
   2   2  22        2.30        4.67     19.37 o 
   0   3  22        0.63       -1.16      8.81 o 
   1   3  22        5.37        1.46      7.66 o 
   0   4  22       33.82       43.55     10.76 o 
   1   4  22        8.50        6.86      8.85 o 
   0   5  22        6.22       -3.49      9.30 o 
   1   5  22        5.02       17.76     27.50 o 
                                                 
